# Supplementary material for: Data on the fabrication of hybrid calix [4]arene-modified natural bentonite clay for efficient selective removal of toxic metals from wastewater at room temperature
Source: Data Brief. 2021 Jan 30;35:106799. doi: 10.1016/j.dib.2021.106799 (PMC7881211; doi:10.1016/j.dib.2021.106799)
Supplement: Supplementary file 1 [file mmc1.zip]

Archive with 6 entries (6 files):
- all Data relative to panel 3d.xlsx
- Fig 3 a raw.tif
- Fig 3 b raw.tif
- Fig 3 c. raw.tif
- Figure 2- raw data-data in brief.xlsx
- Figure 4-raw data-data in brief .xlsx
