# Supplementary material for: Data on the fabrication of hybrid calix [4]arene-modified natural bentonite clay for efficient selective removal of toxic metals from wastewater at room temperature
Source: Data Brief. 2021 Jan 30;35:106799. doi: 10.1016/j.dib.2021.106799 (PMC7881211; doi:10.1016/j.dib.2021.106799)
Supplement: Supplementary file 1 [file mmc1.zip › all Data relative to panel 3d.xlsx]

## Sheet: Sheet1
	Sample	Measurement 1	Measurement 2	Measurement 3	Mesurment 4	Average	Error bars with percentage (5%)	Standard Deviation
		d(001) nm	d(001) nm	d(001) nm	d(001) nm	average d(001) nm
	B	1.4	1.2	1.3	1.3	1.3	0.065	0.0816497
	B-S	1.6	1.8	1.5	1.4	1.575	0.07875	0.170783
	B-S-Calix	3.2	1.6	1.6	1.2	1.9	0.095	0.886942
