# Supplementary material for: Data on the fabrication of hybrid calix [4]arene-modified natural bentonite clay for efficient selective removal of toxic metals from wastewater at room temperature
Source: Data Brief. 2021 Jan 30;35:106799. doi: 10.1016/j.dib.2021.106799 (PMC7881211; doi:10.1016/j.dib.2021.106799)
Supplement: Supplementary file 1 [file mmc1.zip › Figure 2- raw data-data in brief.xlsx]

## Sheet: Sheet1
Sample Temperature (°C)	Unsubtracted Weight % (%)	Sample Temperature (°C)	Unsubtracted Weight % (%)	Sample Temperature (°C)	Unsubtracted Weight % (%)
31.6	99.8917	31.56	99.9493	31.6	99.9829
31.6	99.8851	31.56	99.9493	31.6	99.9851
31.6	99.8802	31.56	99.9482	31.6	99.9893
31.6	99.8786	31.56	99.9458	31.6	100.004
31.6	99.8736	31.56	99.9446	31.6	100.019
31.6	99.872	31.57	99.9434	31.6	100.019
31.6	99.8654	31.57	99.9434	31.6	100.017
31.6	99.8605	31.57	99.9411	31.61	100.015
31.6	99.8572	31.57	99.9376	31.61	100.015
31.6	99.8539	31.57	99.9352	31.61	100.015
31.61	99.8474	31.57	99.934	31.61	100.015
31.61	99.8441	31.57	99.9328	31.61	100.013
31.61	99.8392	31.58	99.9317	31.62	100.017
31.61	99.8375	31.58	99.9305	31.62	100.019
31.62	99.8326	31.59	99.9293	31.63	100.019
31.63	99.8293	31.59	99.9281	31.63	100.021
31.64	99.8277	31.6	99.927	31.64	100.023
31.65	99.8227	31.61	99.9258	31.66	100.028
31.66	99.8211	31.63	99.9258	31.67	100.028
31.68	99.8162	31.64	99.9246	31.69	100.028
31.7	99.8129	31.66	99.9234	31.71	100.026
31.72	99.8096	31.69	99.9222	31.73	100.026
31.74	99.8063	31.71	99.921	31.75	100.026
31.77	99.8031	31.74	99.9199	31.78	100.026
31.8	99.8014	31.77	99.9187	31.81	100.021
31.83	99.7981	31.8	99.9175	31.84	100.021
31.87	99.7948	31.84	99.9163	31.88	100.019
31.91	99.7899	31.87	99.9152	31.91	100.019
31.94	99.7817	31.91	99.9128	31.95	100.019
31.99	99.7768	31.95	99.9104	31.99	100.019
32.03	99.7702	32	99.9081	32.04	100.019
32.07	99.7669	32.04	99.9069	32.08	100.019
32.12	99.762	32.09	99.9057	32.13	100.019
32.17	99.7555	32.14	99.9034	32.18	100.019
32.22	99.7505	32.19	99.9022	32.23	100.021
32.27	99.7456	32.24	99.901	32.28	100.021
32.33	99.7407	32.29	99.8987	32.33	100.021
32.38	99.7374	32.35	99.8951	32.39	100.023
32.44	99.7325	32.4	99.8916	32.44	100.023
32.5	99.7292	32.46	99.8904	32.5	100.023
32.56	99.7259	32.52	99.8881	32.56	100.021
32.62	99.7226	32.58	99.8869	32.62	100.021
32.68	99.7194	32.64	99.8845	32.68	100.019
32.74	99.7144	32.71	99.8833	32.75	100.019
32.81	99.7112	32.77	99.881	32.81	100.017
32.87	99.7062	32.84	99.8786	32.88	100.017
32.94	99.7013	32.91	99.8763	32.95	100.015
33.01	99.6964	32.97	99.8739	33.02	100.013
33.08	99.6898	33.05	99.8704	33.09	100.011
33.15	99.6865	33.12	99.868	33.16	100.008
33.23	99.6833	33.19	99.8657	33.23	100.006
33.3	99.68	33.26	99.8633	33.31	99.9979
33.38	99.6767	33.34	99.8621	33.38	100
33.45	99.6734	33.42	99.8598	33.46	100
33.53	99.6685	33.49	99.8586	33.54	99.9979
33.61	99.6619	33.57	99.8551	33.61	99.9957
33.69	99.6586	33.65	99.8527	33.7	99.9957
33.77	99.6521	33.73	99.8515	33.78	99.9936
33.86	99.6422	33.82	99.8492	33.86	99.9915
33.94	99.634	33.9	99.8468	33.94	99.9915
34.02	99.6274	33.99	99.8445	34.03	99.9915
34.11	99.6209	34.07	99.8421	34.11	99.9893
34.2	99.616	34.16	99.8409	34.2	99.9936
34.29	99.611	34.25	99.8386	34.29	99.9915
34.38	99.6078	34.34	99.8374	34.38	99.9893
34.47	99.6061	34.43	99.835	34.47	99.9872
34.56	99.6028	34.52	99.8339	34.56	99.9872
34.65	99.6012	34.61	99.8315	34.65	99.9851
34.75	99.5963	34.71	99.8303	34.75	99.9851
34.84	99.5897	34.8	99.828	34.84	99.9851
34.94	99.5815	34.9	99.8244	34.94	99.9829
35.03	99.5766	34.99	99.8209	35.04	99.9829
35.13	99.5717	35.09	99.815	35.13	99.9808
35.23	99.5667	35.19	99.8138	35.23	99.9787
35.33	99.5635	35.29	99.8115	35.33	99.9765
35.43	99.5569	35.39	99.8091	35.43	99.9765
35.53	99.552	35.49	99.8079	35.53	99.9744
35.64	99.5487	35.59	99.8056	35.64	99.9723
35.74	99.5438	35.7	99.8032	35.74	99.9723
35.84	99.5388	35.8	99.8009	35.84	99.9701
35.95	99.5356	35.91	99.7985	35.95	99.9701
36.05	99.5323	36.01	99.795	36.05	99.968
36.16	99.5306	36.12	99.7926	36.16	99.9659
36.27	99.5257	36.23	99.7914	36.27	99.9637
36.38	99.5175	36.33	99.7879	36.38	99.9616
36.49	99.5076	36.44	99.7856	36.49	99.9616
36.6	99.4978	36.55	99.7832	36.6	99.9616
36.71	99.4912	36.66	99.7797	36.71	99.9595
36.82	99.4879	36.78	99.775	36.82	99.9573
36.93	99.4847	36.89	99.7702	36.93	99.9573
37.04	99.4797	37	99.7667	37.05	99.9573
37.16	99.4732	37.12	99.7643	37.16	99.9531
37.27	99.4666	37.23	99.762	37.27	99.9509
37.39	99.4617	37.35	99.7608	37.39	99.9488
37.5	99.4535	37.46	99.7584	37.51	99.9467
37.62	99.442	37.58	99.7537	37.62	99.9467
37.74	99.4338	37.7	99.7502	37.74	99.9445
37.86	99.4305	37.81	99.7455	37.86	99.9403
37.98	99.4289	37.93	99.7431	37.98	99.936
38.09	99.4223	38.05	99.7408	38.1	99.9317
38.21	99.4141	38.17	99.7372	38.22	99.9296
38.34	99.4075	38.29	99.7349	38.34	99.9296
38.46	99.3993	38.42	99.7302	38.46	99.9275
38.58	99.3911	38.54	99.7266	38.58	99.9232
38.7	99.3829	38.66	99.7231	38.7	99.9232
38.83	99.3731	38.78	99.7207	38.83	99.9232
38.95	99.3649	38.91	99.7196	38.95	99.9211
39.07	99.3583	39.03	99.716	39.08	99.9189
39.2	99.3567	39.16	99.7137	39.2	99.9189
39.32	99.3501	39.28	99.7113	39.33	99.9168
39.45	99.3468	39.41	99.7054	39.45	99.9147
39.58	99.337	39.54	99.7007	39.58	99.9104
39.71	99.3304	39.66	99.696	39.71	99.9083
39.83	99.3205	39.79	99.6901	39.84	99.9147
39.96	99.3107	39.92	99.6866	39.96	99.904
40.09	99.2992	40.05	99.6807	40.09	99.8997
40.22	99.2943	40.18	99.6783	40.22	99.8955
40.35	99.2894	40.31	99.676	40.35	99.8933
40.48	99.2828	40.44	99.6724	40.48	99.8869
40.61	99.273	40.57	99.6713	40.61	99.8848
40.74	99.2631	40.7	99.6689	40.75	99.8827
40.88	99.2549	40.83	99.6654	40.88	99.8784
41.01	99.2434	40.97	99.6618	41.01	99.8763
41.14	99.2369	41.1	99.6571	41.14	99.8742
41.28	99.2336	41.23	99.6524	41.28	99.872
41.41	99.2287	41.37	99.65	41.41	99.8678
41.54	99.2221	41.5	99.6453	41.55	99.8656
41.68	99.2122	41.64	99.6406	41.68	99.8635
41.81	99.2024	41.77	99.6359	41.82	99.8614
41.95	99.1942	41.91	99.6312	41.95	99.8571
42.09	99.186	42.04	99.6265	42.09	99.855
42.22	99.1794	42.18	99.6218	42.23	99.8528
42.36	99.1728	42.32	99.6194	42.36	99.8507
42.5	99.1663	42.45	99.6147	42.5	99.8464
42.63	99.1548	42.59	99.61	42.64	99.8422
42.77	99.1466	42.73	99.6064	42.78	99.84
42.91	99.14	42.87	99.6017	42.92	99.8358
43.05	99.1367	43.01	99.5982	43.06	99.8336
43.19	99.1302	43.15	99.5958	43.2	99.8294
43.33	99.1203	43.29	99.5923	43.34	99.8272
43.47	99.1121	43.43	99.5876	43.48	99.823
43.61	99.1023	43.57	99.5829	43.62	99.8187
43.75	99.0892	43.71	99.577	43.76	99.8187
43.89	99.0809	43.85	99.5735	43.9	99.8166
44.03	99.0711	43.99	99.5711	44.04	99.8144
44.18	99.0613	44.13	99.5676	44.18	99.8123
44.32	99.0547	44.28	99.564	44.33	99.8102
44.46	99.0366	44.42	99.5581	44.47	99.808
44.6	99.0251	44.56	99.5534	44.61	99.8059
44.75	99.0268	44.7	99.5487	44.75	99.8038
44.89	99.0219	44.85	99.5452	44.9	99.8016
45.04	99.0136	44.99	99.5381	45.04	99.7995
45.18	98.9972	45.14	99.5358	45.19	99.7974
45.32	98.9874	45.28	99.5299	45.33	99.7931
45.47	98.9808	45.43	99.5263	45.48	99.7888
45.61	98.9677	45.57	99.5216	45.62	99.7846
45.76	98.9578	45.72	99.5169	45.77	99.7803
45.91	98.9513	45.86	99.5098	45.91	99.7739
46.05	98.9414	46.01	99.5028	46.06	99.7675
46.2	98.9349	46.16	99.4981	46.21	99.7654
46.34	98.9234	46.3	99.4933	46.35	99.7611
46.49	98.9053	46.45	99.4874	46.5	99.7568
46.64	98.8939	46.6	99.4804	46.65	99.7526
46.79	98.8889	46.74	99.4745	46.8	99.7483
46.93	98.8824	46.89	99.4721	46.94	99.7462
47.08	98.8758	47.04	99.4686	47.09	99.744
47.23	98.8659	47.19	99.4627	47.24	99.7419
47.38	98.8545	47.34	99.4556	47.39	99.7376
47.53	98.843	47.49	99.4486	47.54	99.7355
47.68	98.8331	47.63	99.4462	47.69	99.7334
47.83	98.8266	47.78	99.4391	47.84	99.7312
47.98	98.8101	47.93	99.4309	47.99	99.7291
48.12	98.7937	48.08	99.4297	48.14	99.7227
48.27	98.7855	48.23	99.4262	48.29	99.7184
48.43	98.774	48.38	99.4238	48.44	99.7142
48.58	98.7626	48.53	99.4167	48.59	99.7099
48.73	98.7511	48.68	99.4097	48.74	99.7056
48.88	98.7429	48.84	99.4014	48.89	99.7035
49.03	98.7347	48.99	99.3967	49.04	99.6992
49.18	98.7199	49.14	99.3897	49.19	99.695
49.33	98.71	49.29	99.3826	49.35	99.6907
49.48	98.7002	49.44	99.3767	49.5	99.6886
49.63	98.6871	49.59	99.372	49.65	99.6864
49.79	98.6756	49.75	99.3684	49.8	99.6822
49.94	98.6723	49.9	99.3649	49.95	99.6779
50.09	98.6575	50.05	99.3567	50.11	99.6736
50.24	98.646	50.2	99.3472	50.26	99.6694
50.4	98.6329	50.36	99.3413	50.41	99.663
50.55	98.6198	50.51	99.3366	50.57	99.6587
50.7	98.6066	50.66	99.3319	50.72	99.6566
50.86	98.5952	50.82	99.326	50.87	99.6523
51.01	98.5853	50.97	99.3201	51.03	99.6502
51.16	98.5755	51.12	99.3154	51.18	99.648
51.32	98.564	51.28	99.3095	51.34	99.6438
51.47	98.5525	51.43	99.3024	51.49	99.6395
51.63	98.5377	51.59	99.2954	51.65	99.6352
51.78	98.5246	51.74	99.2871	51.8	99.631
51.94	98.5164	51.9	99.2789	51.96	99.6288
52.09	98.5082	52.05	99.2718	52.11	99.6225
52.25	98.5	52.21	99.2671	52.27	99.6203
52.4	98.4819	52.36	99.2612	52.42	99.6182
52.56	98.4721	52.52	99.253	52.58	99.6139
52.71	98.4606	52.67	99.2494	52.73	99.6097
52.87	98.4475	52.83	99.2471	52.89	99.6075
53.02	98.436	52.98	99.24	53.05	99.6011
53.18	98.4179	53.14	99.2341	53.2	99.5947
53.34	98.4064	53.3	99.2282	53.36	99.5905
53.49	98.3933	53.45	99.2247	53.51	99.5862
53.65	98.3884	53.61	99.2153	53.67	99.5819
53.8	98.367	53.76	99.2129	53.83	99.5798
53.96	98.3506	53.92	99.2058	53.99	99.5734
54.12	98.3375	54.08	99.1988	54.14	99.5691
54.27	98.3227	54.24	99.1917	54.3	99.5649
54.43	98.3063	54.39	99.1858	54.46	99.5563
54.59	98.2932	54.55	99.1787	54.61	99.5499
54.75	98.2751	54.71	99.1717	54.77	99.5457
54.9	98.2669	54.86	99.1634	54.93	99.5435
55.06	98.2538	55.02	99.1599	55.09	99.5393
55.22	98.2407	55.18	99.1528	55.25	99.535
55.38	98.2292	55.34	99.1434	55.4	99.5329
55.53	98.2111	55.5	99.1351	55.56	99.5243
55.69	98.1963	55.65	99.1328	55.72	99.5179
55.85	98.1849	55.81	99.1245	55.88	99.5137
56.01	98.175	55.97	99.1175	56.04	99.5094
56.17	98.1652	56.13	99.1128	56.2	99.503
56.32	98.1537	56.29	99.1069	56.35	99.4987
56.48	98.1438	56.45	99.0998	56.51	99.4902
56.64	98.1258	56.6	99.0915	56.67	99.4817
56.8	98.111	56.76	99.0857	56.83	99.4774
56.96	98.0962	56.92	99.0821	56.99	99.471
57.12	98.0798	57.08	99.0774	57.15	99.4667
57.28	98.0667	57.24	99.068	57.31	99.4646
57.44	98.0503	57.4	99.0574	57.47	99.4582
57.6	98.0372	57.56	99.0503	57.63	99.4539
57.75	98.0289	57.72	99.0444	57.79	99.4497
57.91	98.0093	57.88	99.035	57.95	99.4454
58.07	97.9978	58.04	99.0267	58.11	99.4411
58.23	97.9764	58.2	99.0232	58.27	99.4369
58.39	97.9666	58.36	99.0208	58.43	99.4326
58.55	97.9551	58.52	99.0126	58.59	99.4283
58.71	97.9403	58.68	99.002	58.75	99.4241
58.87	97.9256	58.84	98.9937	58.91	99.4198
59.03	97.9108	59	98.9831	59.07	99.4155
59.19	97.896	59.16	98.9761	59.23	99.4113
59.35	97.878	59.32	98.9714	59.39	99.4049
59.51	97.8632	59.48	98.9655	59.55	99.4027
59.67	97.8501	59.64	98.9608	59.71	99.3985
59.83	97.8337	59.8	98.9537	59.87	99.3921
59.99	97.8172	59.96	98.9407	60.03	99.3857
60.15	97.7992	60.12	98.9348	60.19	99.3814
60.32	97.791	60.28	98.9289	60.36	99.3729
60.48	97.7779	60.44	98.9231	60.52	99.3665
60.64	97.7631	60.6	98.9183	60.68	99.3644
60.8	97.7499	60.76	98.9089	60.84	99.3601
60.96	97.7335	60.92	98.8948	61	99.3558
61.12	97.7171	61.09	98.8865	61.16	99.3473
61.28	97.7106	61.25	98.8783	61.32	99.3409
61.44	97.704	61.41	98.8712	61.48	99.3345
61.6	97.6909	61.57	98.8653	61.65	99.3281
61.76	97.6679	61.73	98.8559	61.81	99.326
61.93	97.6548	61.89	98.85	61.97	99.3196
62.09	97.64	62.05	98.8453	62.13	99.3153
62.25	97.6203	62.21	98.8394	62.29	99.3068
62.41	97.6055	62.38	98.8276	62.45	99.3025
62.57	97.5908	62.54	98.8182	62.62	99.2982
62.73	97.5645	62.7	98.8111	62.78	99.2918
62.89	97.5612	62.86	98.8029	62.94	99.2876
63.06	97.5432	63.02	98.7958	63.1	99.2854
63.22	97.53	63.18	98.7923	63.27	99.2812
63.38	97.5087	63.35	98.7852	63.43	99.2748
63.54	97.4939	63.51	98.7781	63.59	99.2705
63.7	97.4759	63.67	98.7699	63.75	99.2641
63.87	97.4545	63.83	98.7604	63.92	99.2598
64.03	97.4365	63.99	98.751	64.08	99.2534
64.19	97.4234	64.16	98.7451	64.24	99.2492
64.35	97.4102	64.32	98.7357	64.4	99.247
64.51	97.3971	64.48	98.7275	64.57	99.2428
64.68	97.3774	64.64	98.7204	64.73	99.2406
64.84	97.3643	64.81	98.7121	64.89	99.2364
65	97.3495	64.97	98.7015	65.05	99.2321
65.16	97.3282	65.13	98.6956	65.22	99.23
65.33	97.3101	65.29	98.6874	65.38	99.2257
65.49	97.2937	65.46	98.6791	65.54	99.2193
65.65	97.2806	65.62	98.6721	65.71	99.215
65.81	97.2658	65.78	98.6638	65.87	99.2108
65.98	97.251	65.94	98.6591	66.03	99.2065
66.14	97.2264	66.11	98.6497	66.19	99.198
66.3	97.2149	66.27	98.6391	66.36	99.1894
66.46	97.1985	66.43	98.6285	66.52	99.1852
66.63	97.1821	66.6	98.6191	66.68	99.1809
66.79	97.1624	66.76	98.6096	66.85	99.1766
66.95	97.1444	66.92	98.6049	67.01	99.1745
67.12	97.1263	67.08	98.599	67.17	99.1724
67.28	97.1066	67.25	98.5896	67.34	99.1702
67.44	97.0886	67.41	98.5837	67.5	99.1681
67.6	97.0738	67.57	98.5766	67.66	99.166
67.77	97.0557	67.74	98.5684	67.83	99.1617
67.93	97.0393	67.9	98.5601	67.99	99.1617
68.09	97.0164	68.06	98.5519	68.15	99.1596
68.26	96.9999	68.23	98.5448	68.32	99.1574
68.42	96.9819	68.39	98.5342	68.48	99.151
68.58	96.9638	68.55	98.5224	68.65	99.1468
68.75	96.9474	68.72	98.5154	68.81	99.1404
68.91	96.9277	68.88	98.5118	68.97	99.1361
69.07	96.9048	69.04	98.5	69.14	99.1297
69.24	96.8916	69.21	98.4883	69.3	99.1255
69.4	96.8785	69.37	98.4824	69.46	99.1191
69.56	96.8604	69.53	98.4729	69.63	99.1169
69.72	96.8391	69.7	98.4635	69.79	99.1105
69.89	96.821	69.86	98.4588	69.96	99.1084
70.05	96.8063	70.02	98.4494	70.12	99.102
70.22	96.7849	70.19	98.4411	70.28	99.0977
70.38	96.7652	70.35	98.4329	70.45	99.0956
70.54	96.7472	70.51	98.427	70.61	99.0892
70.71	96.7275	70.68	98.4164	70.78	99.0871
70.87	96.7111	70.84	98.4093	70.94	99.0807
71.03	96.698	71	98.3999	71.1	99.0764
71.2	96.6717	71.17	98.3893	71.27	99.0721
71.36	96.6536	71.33	98.3799	71.43	99.07
71.52	96.6389	71.5	98.3728	71.6	99.0657
71.69	96.6208	71.66	98.3657	71.76	99.0614
71.85	96.606	71.82	98.3575	71.93	99.0572
72.01	96.5864	71.99	98.3457	72.09	99.055
72.18	96.5634	72.15	98.3386	72.25	99.0508
72.34	96.5453	72.32	98.3327	72.42	99.0465
72.51	96.5273	72.48	98.3221	72.58	99.0444
72.67	96.5142	72.64	98.3139	72.75	99.0401
72.83	96.4879	72.81	98.308	72.91	99.0359
73	96.4715	72.97	98.3009	73.08	99.0337
73.16	96.4518	73.13	98.295	73.24	99.0273
73.33	96.4239	73.3	98.2856	73.41	99.0231
73.49	96.4058	73.46	98.2738	73.57	99.0167
73.65	96.3845	73.63	98.2644	73.73	99.0145
73.82	96.3763	73.79	98.2561	73.9	99.0103
73.98	96.35	73.95	98.2491	74.06	99.006
74.14	96.3254	74.12	98.2408	74.23	99.0017
74.31	96.3074	74.28	98.2373	74.39	98.9975
74.47	96.2942	74.45	98.229	74.56	98.9953
74.64	96.2811	74.61	98.2161	74.72	98.9932
74.8	96.2581	74.77	98.2102	74.89	98.9889
74.96	96.2384	74.94	98.1996	75.05	98.9847
75.13	96.222	75.1	98.189	75.22	98.9825
75.29	96.1876	75.27	98.1819	75.38	98.9783
75.46	96.1974	75.43	98.1748	75.54	98.974
75.62	96.1596	75.6	98.163	75.71	98.9676
75.79	96.1449	75.76	98.1513	75.87	98.9633
75.95	96.1285	75.92	98.1466	76.04	98.9591
76.11	96.0989	76.09	98.1418	76.2	98.9569
76.28	96.0809	76.25	98.1312	76.37	98.9569
76.44	96.0661	76.42	98.1206	76.53	98.9527
76.61	96.0579	76.58	98.11	76.7	98.9505
76.77	96.0284	76.74	98.1018	76.86	98.9484
76.93	96.0103	76.91	98.0982	77.03	98.9441
77.1	95.9873	77.07	98.0912	77.19	98.942
77.26	95.9693	77.24	98.0841	77.36	98.9399
77.43	95.9463	77.4	98.0735	77.52	98.9356
77.59	95.925	77.57	98.0653	77.69	98.9313
77.75	95.9168	77.73	98.0558	77.85	98.9271
77.92	95.8987	77.89	98.0488	78.02	98.9249
78.08	95.879	78.06	98.0393	78.18	98.9207
78.25	95.8511	78.22	98.0299	78.35	98.9164
78.41	95.8429	78.39	98.0228	78.51	98.9143
78.58	95.815	78.55	98.0122	78.67	98.9079
78.74	95.7986	78.72	98.0016	78.84	98.9036
78.9	95.7756	78.88	97.9946	79	98.8993
79.07	95.7526	79.04	97.9875	79.17	98.8951
79.23	95.7346	79.21	97.9792	79.33	98.8929
79.4	95.7182	79.37	97.9686	79.5	98.8908
79.56	95.7001	79.54	97.9616	79.66	98.8887
79.73	95.6837	79.7	97.9533	79.83	98.8865
79.89	95.664	79.87	97.9474	79.99	98.8844
80.05	95.6492	80.03	97.9356	80.16	98.8823
80.22	95.6263	80.2	97.9274	80.32	98.8801
80.38	95.6099	80.36	97.9215	80.49	98.878
80.55	95.5869	80.52	97.9097	80.65	98.8759
80.71	95.5656	80.69	97.8979	80.82	98.8737
80.88	95.5508	80.85	97.8944	80.98	98.8716
81.04	95.5294	81.02	97.8873	81.15	98.8695
81.2	95.5097	81.18	97.8756	81.31	98.8631
81.37	95.4884	81.35	97.8649	81.48	98.8588
81.53	95.4753	81.51	97.8567	81.64	98.8546
81.7	95.4507	81.68	97.8484	81.81	98.8524
81.86	95.4359	81.84	97.8343	81.97	98.8482
82.03	95.4146	82	97.8261	82.14	98.8482
82.19	95.3932	82.17	97.8202	82.3	98.8439
82.35	95.3686	82.33	97.8119	82.47	98.8439
82.52	95.3522	82.5	97.806	82.63	98.8396
82.68	95.3325	82.66	97.7954	82.8	98.8396
82.85	95.3161	82.83	97.786	82.96	98.8375
83.01	95.2947	82.99	97.7789	83.13	98.8354
83.18	95.28	83.16	97.7695	83.29	98.8332
83.34	95.2504	83.32	97.7613	83.46	98.829
83.5	95.2521	83.48	97.7518	83.62	98.8268
83.67	95.2308	83.65	97.7424	83.78	98.8204
83.83	95.216	83.81	97.7365	83.95	98.8161
84	95.1848	83.98	97.7271	84.11	98.8119
84.16	95.1667	84.14	97.7165	84.28	98.8055
84.33	95.152	84.31	97.7082	84.44	98.8012
84.49	95.1438	84.47	97.6964	84.61	98.7969
84.66	95.1208	84.64	97.6882	84.77	98.7948
84.82	95.1011	84.8	97.6835	84.94	98.7905
84.98	95.0847	84.96	97.6752	85.1	98.7863
85.15	95.065	85.13	97.667	85.27	98.782
85.31	95.0486	85.29	97.6587	85.43	98.782
85.48	95.0305	85.46	97.6505	85.6	98.7799
85.64	95.0125	85.62	97.6434	85.76	98.7778
85.81	94.9993	85.79	97.6328	85.93	98.7756
85.97	94.9764	85.95	97.6246	86.09	98.7735
86.14	94.9583	86.12	97.6128	86.26	98.7714
86.3	94.9419	86.28	97.6022	86.42	98.7692
86.47	94.9304	86.44	97.5939	86.59	98.7671
86.63	94.9058	86.61	97.588	86.75	98.765
86.79	94.8927	86.77	97.581	86.92	98.7628
86.96	94.873	86.94	97.568	87.08	98.7607
87.12	94.8566	87.1	97.5598	87.25	98.7586
87.29	94.8401	87.27	97.5574	87.41	98.7564
87.45	94.8254	87.43	97.5539	87.58	98.7543
87.62	94.809	87.6	97.5397	87.74	98.75
87.78	94.7893	87.76	97.5268	87.91	98.7479
87.95	94.7729	87.93	97.5197	88.07	98.7458
88.11	94.7548	88.09	97.5115	88.24	98.7436
88.28	94.7433	88.26	97.5079	88.4	98.7415
88.44	94.7269	88.42	97.4985	88.57	98.7394
88.61	94.7105	88.59	97.4926	88.73	98.7372
88.77	94.6941	88.75	97.4832	88.9	98.7351
88.94	94.6793	88.92	97.4737	89.07	98.7351
89.1	94.6629	89.08	97.4679	89.23	98.733
89.27	94.6449	89.25	97.4584	89.4	98.7308
89.43	94.6301	89.41	97.4455	89.56	98.7287
89.6	94.6087	89.58	97.4372	89.73	98.7287
89.77	94.6005	89.75	97.4302	89.9	98.7266
89.93	94.5825	89.91	97.4207	90.06	98.7244
90.1	94.5628	90.08	97.4113	90.23	98.7244
90.26	94.5513	90.24	97.3983	90.39	98.7223
90.43	94.5398	90.41	97.3948	90.56	98.7223
90.6	94.5201	90.58	97.3866	90.73	98.7202
90.76	94.507	90.74	97.3783	90.9	98.718
90.93	94.4971	90.91	97.3712	91.06	98.718
91.1	94.484	91.08	97.3606	91.23	98.7159
91.26	94.4725	91.24	97.3489	91.4	98.7159
91.43	94.4594	91.41	97.3406	91.56	98.7138
91.6	94.4463	91.58	97.3347	91.73	98.7116
91.76	94.4315	91.75	97.3241	91.9	98.7095
91.93	94.4233	91.91	97.3182	92.06	98.7074
92.1	94.4134	92.08	97.3123	92.23	98.7052
92.27	94.402	92.25	97.3017	92.4	98.7031
92.43	94.3823	92.41	97.2899	92.57	98.701
92.6	94.3691	92.58	97.284	92.74	98.6967
92.77	94.356	92.75	97.277	92.9	98.6946
92.94	94.3429	92.92	97.2699	93.07	98.6924
93.1	94.3281	93.08	97.2581	93.24	98.6924
93.27	94.3183	93.25	97.2499	93.41	98.6903
93.44	94.3117	93.42	97.2452	93.57	98.6882
93.61	94.3018	93.59	97.2357	93.74	98.6882
93.78	94.2904	93.75	97.2275	93.91	98.686
93.94	94.2789	93.92	97.2157	94.08	98.686
94.11	94.2657	94.09	97.2086	94.25	98.6839
94.28	94.251	94.26	97.2016	94.41	98.6839
94.45	94.2411	94.42	97.1921	94.58	98.6839
94.62	94.2263	94.59	97.1851	94.75	98.6818
94.78	94.2214	94.76	97.1745	94.92	98.6818
94.95	94.2132	94.93	97.1591	95.09	98.6818
95.12	94.2017	95.1	97.1521	95.26	98.6818
95.29	94.1886	95.26	97.1462	95.42	98.6796
95.46	94.1771	95.43	97.1332	95.59	98.6796
95.63	94.1656	95.6	97.1262	95.76	98.6775
95.8	94.1492	95.77	97.1214	95.93	98.6775
95.97	94.1377	95.94	97.112	96.1	98.6754
96.13	94.1344	96.11	97.105	96.27	98.6754
96.3	94.1295	96.28	97.1002	96.44	98.6732
96.47	94.1213	96.44	97.0908	96.61	98.6732
96.64	94.1082	96.61	97.0826	96.78	98.6711
96.81	94.0918	96.78	97.0755	96.94	98.6711
96.98	94.0803	96.95	97.0661	97.11	98.669
97.15	94.0737	97.12	97.0566	97.28	98.6668
97.32	94.0639	97.29	97.0484	97.45	98.6647
97.49	94.0491	97.46	97.0425	97.62	98.6626
97.66	94.0425	97.63	97.0354	97.79	98.6626
97.83	94.0376	97.79	97.0284	97.96	98.6604
97.99	94.0245	97.96	97.0189	98.13	98.6604
98.16	94.0146	98.13	97.0095	98.3	98.6583
98.33	94.0048	98.3	97.0001	98.47	98.6562
98.5	93.9966	98.47	96.993	98.64	98.654
98.67	93.9933	98.64	96.9871	98.81	98.654
98.84	93.9818	98.81	96.9836	98.97	98.6519
99.01	93.9736	98.98	96.973	99.14	98.6519
99.18	93.9671	99.15	96.9647	99.31	98.6498
99.35	93.9588	99.32	96.96	99.48	98.6498
99.52	93.9506	99.49	96.9541	99.65	98.6476
99.69	93.9408	99.66	96.9447	99.82	98.6476
99.86	93.9342	99.83	96.9329	99.99	98.6476
100.03	93.926	100	96.9247	100.16	98.6455
100.2	93.9162	100.16	96.9153	100.33	98.6455
100.37	93.9129	100.33	96.9058	100.5	98.6455
100.54	93.908	100.5	96.8976	100.67	98.6455
100.71	93.8981	100.67	96.8917	100.84	98.6434
100.88	93.8866	100.84	96.887	101.01	98.6412
101.05	93.8801	101.01	96.8787	101.18	98.6391
101.22	93.8719	101.18	96.8681	101.35	98.6391
101.39	93.8653	101.35	96.8575	101.52	98.6391
101.56	93.8604	101.52	96.8493	101.69	98.6391
101.73	93.8538	101.69	96.841	101.86	98.6391
101.91	93.8423	101.86	96.8339	102.03	98.637
102.08	93.8325	102.03	96.8281	102.2	98.637
102.25	93.8276	102.2	96.8222	102.37	98.637
102.42	93.8243	102.37	96.8127	102.54	98.6348
102.59	93.821	102.54	96.8045	102.71	98.6348
102.76	93.8144	102.71	96.801	102.88	98.6348
102.93	93.8095	102.88	96.7951	103.05	98.6348
103.1	93.8029	103.05	96.7856	103.22	98.6348
103.27	93.7964	103.22	96.775	103.39	98.6348
103.44	93.7914	103.39	96.7656	103.56	98.6327
103.61	93.7849	103.56	96.7621	103.73	98.6306
103.78	93.7783	103.73	96.7562	103.9	98.6284
103.95	93.7685	103.9	96.7503	104.07	98.6284
104.12	93.7586	104.07	96.7397	104.24	98.6263
104.29	93.752	104.24	96.7267	104.41	98.6263
104.46	93.7438	104.41	96.722	104.58	98.6242
104.63	93.7389	104.58	96.7138	104.75	98.6242
104.81	93.7307	104.75	96.7067	104.92	98.622
104.98	93.7258	104.92	96.6996	105.1	98.622
105.15	93.7176	105.09	96.6914	105.27	98.622
105.32	93.7127	105.26	96.6867	105.44	98.6199
105.49	93.7077	105.44	96.682	105.61	98.6199
105.66	93.7028	105.61	96.6761	105.78	98.6199
105.83	93.6979	105.78	96.6678	105.95	98.622
106	93.6897	105.95	96.6607	106.12	98.6199
106.17	93.6782	106.12	96.6525	106.29	98.6199
106.35	93.6733	106.29	96.6431	106.46	98.6178
106.52	93.6716	106.46	96.6372	106.63	98.6178
106.69	93.6716	106.63	96.6301	106.8	98.6156
106.86	93.67	106.8	96.623	106.97	98.6135
107.03	93.6634	106.97	96.6171	107.14	98.6114
107.2	93.6569	107.14	96.6101	107.31	98.6071
107.37	93.6487	107.31	96.6006	107.48	98.605
107.54	93.6454	107.48	96.5948	107.65	98.605
107.72	93.6421	107.65	96.5889	107.83	98.605
107.89	93.6388	107.82	96.5818	108	98.6029
108.06	93.6306	107.99	96.5747	108.17	98.6007
108.23	93.624	108.16	96.5677	108.34	98.6007
108.4	93.6175	108.33	96.5629	108.51	98.6007
108.57	93.6125	108.51	96.5559	108.68	98.6007
108.74	93.6076	108.68	96.5512	108.85	98.5986
108.91	93.6043	108.85	96.5429	109.02	98.5986
109.09	93.5978	109.02	96.5358	109.19	98.5986
109.26	93.5961	109.19	96.5299	109.36	98.5986
109.43	93.5929	109.36	96.5241	109.53	98.5986
109.6	93.5912	109.53	96.5205	109.7	98.5965
109.77	93.5896	109.7	96.517	109.87	98.5965
109.94	93.5781	109.87	96.5111	110.05	98.5965
110.11	93.5732	110.04	96.5052	110.22	98.5965
110.29	93.5682	110.21	96.4993	110.39	98.5965
110.46	93.565	110.38	96.4887	110.56	98.5943
110.63	93.565	110.56	96.4816	110.73	98.5943
110.8	93.5567	110.73	96.4757	110.9	98.5965
110.97	93.5535	110.9	96.4687	111.07	98.5965
111.14	93.5469	111.07	96.4663	111.24	98.5943
111.31	93.542	111.24	96.4604	111.41	98.5943
111.49	93.5371	111.41	96.4534	111.58	98.5922
111.66	93.5338	111.58	96.4451	111.76	98.5922
111.83	93.5289	111.75	96.4345	111.93	98.5922
112	93.5239	111.92	96.4298	112.1	98.5922
112.17	93.5207	112.09	96.4251	112.27	98.5922
112.34	93.5174	112.27	96.4215	112.44	98.5922
112.52	93.5141	112.44	96.4156	112.61	98.5901
112.69	93.5124	112.61	96.4074	112.78	98.5901
112.86	93.5092	112.78	96.4027	112.95	98.5879
113.03	93.5075	112.95	96.398	113.12	98.5858
113.2	93.5042	113.12	96.3874	113.29	98.5858
113.37	93.4993	113.29	96.3827	113.47	98.5858
113.54	93.4928	113.46	96.3768	113.64	98.5858
113.72	93.4878	113.63	96.3697	113.81	98.5879
113.89	93.4829	113.8	96.3615	113.98	98.5879
114.06	93.4813	113.98	96.3556	114.15	98.5879
114.23	93.4763	114.15	96.3532	114.32	98.5879
114.4	93.4747	114.32	96.3485	114.49	98.5879
114.58	93.4698	114.49	96.3402	114.66	98.5879
114.75	93.4648	114.66	96.3344	114.83	98.5858
114.92	93.4599	114.83	96.3308	115.01	98.5858
115.09	93.4583	115	96.3261	115.18	98.5858
115.26	93.4534	115.17	96.3179	115.35	98.5858
115.43	93.4517	115.34	96.312	115.52	98.5858
115.61	93.4484	115.51	96.3061	115.69	98.5858
115.78	93.4451	115.68	96.3014	115.86	98.5837
115.95	93.4435	115.86	96.2955	116.03	98.5837
116.12	93.4419	116.03	96.2919	116.2	98.5815
116.29	93.4386	116.2	96.286	116.37	98.5794
116.46	93.4369	116.37	96.279	116.55	98.5794
116.64	93.4337	116.54	96.2754	116.72	98.5773
116.81	93.432	116.71	96.2707	116.89	98.5773
116.98	93.4271	116.88	96.266	117.06	98.5751
117.15	93.4238	117.05	96.2601	117.23	98.5751
117.32	93.4205	117.22	96.2554	117.4	98.5751
117.49	93.4156	117.4	96.2519	117.57	98.5751
117.67	93.4107	117.57	96.2448	117.74	98.573
117.84	93.4041	117.74	96.2377	117.91	98.573
118.01	93.3992	117.91	96.2342	118.09	98.5708
118.18	93.3943	118.08	96.2307	118.26	98.5708
118.35	93.391	118.25	96.2248	118.43	98.5708
118.53	93.3877	118.42	96.2142	118.6	98.5687
118.7	93.3844	118.6	96.2083	118.77	98.5687
118.87	93.3795	118.77	96.2083	118.94	98.5687
119.04	93.3762	118.94	96.2036	119.11	98.5687
119.21	93.3729	119.11	96.1988	119.28	98.5666
119.38	93.368	119.28	96.1918	119.46	98.5666
119.56	93.3664	119.45	96.1859	119.63	98.5666
119.73	93.3631	119.62	96.1765	119.8	98.5644
119.9	93.3598	119.8	96.1706	119.97	98.5644
120.07	93.3565	119.97	96.1706	120.14	98.5644
120.24	93.3565	120.14	96.1647	120.31	98.5666
120.41	93.3483	120.31	96.1588	120.48	98.5644
120.59	93.345	120.48	96.1517	120.65	98.5644
120.76	93.3418	120.65	96.1458	120.83	98.5644
120.93	93.3385	120.82	96.1423	121	98.5623
121.1	93.3368	120.99	96.1399	121.17	98.5623
121.27	93.3319	121.16	96.1364	121.34	98.5623
121.45	93.327	121.34	96.1352	121.51	98.5623
121.62	93.3221	121.51	96.1305	121.68	98.5602
121.79	93.3188	121.68	96.1258	121.85	98.5602
121.96	93.3155	121.85	96.1175	122.03	98.558
122.13	93.3122	122.02	96.1128	122.2	98.558
122.31	93.3089	122.19	96.1069	122.37	98.558
122.48	93.3056	122.37	96.1046	122.54	98.5559
122.65	93.3007	122.54	96.0999	122.71	98.5559
122.82	93.2974	122.71	96.0963	122.88	98.5559
122.99	93.2942	122.88	96.0905	123.05	98.5559
123.16	93.2909	123.05	96.0857	123.22	98.5559
123.34	93.2892	123.22	96.081	123.4	98.5559
123.51	93.286	123.39	96.0763	123.57	98.5538
123.68	93.2843	123.57	96.0716	123.74	98.5538
123.85	93.281	123.74	96.0681	123.91	98.5538
124.02	93.2794	123.91	96.0622	124.08	98.5538
124.2	93.2761	124.08	96.0551	124.25	98.5538
124.37	93.2728	124.25	96.0516	124.42	98.5538
124.54	93.2712	124.42	96.0492	124.6	98.5538
124.71	93.2679	124.59	96.0445	124.77	98.5538
124.88	93.2646	124.76	96.041	124.94	98.5516
125.05	93.263	124.94	96.0351	125.11	98.5495
125.23	93.2597	125.11	96.0303	125.28	98.5474
125.4	93.2564	125.28	96.0256	125.45	98.5474
125.57	93.2531	125.45	96.0209	125.62	98.5452
125.74	93.2498	125.62	96.0162	125.79	98.5452
125.91	93.2482	125.79	96.0103	125.97	98.5431
126.08	93.2466	125.96	96.0068	126.14	98.541
126.26	93.2417	126.14	96.0032	126.31	98.541
126.43	93.24	126.31	96.0009	126.48	98.5388
126.6	93.2351	126.48	95.9962	126.65	98.5367
126.77	93.2302	126.65	95.9926	126.82	98.5367
126.94	93.2252	126.82	95.9856	126.99	98.5367
127.11	93.222	126.99	95.982	127.17	98.5367
127.29	93.2187	127.16	95.9762	127.34	98.5346
127.46	93.2154	127.34	95.9714	127.51	98.5346
127.63	93.2154	127.51	95.9655	127.68	98.5346
127.8	93.2121	127.68	95.9597	127.85	98.5367
127.97	93.2105	127.85	95.9573	128.02	98.5346
128.15	93.2088	128.02	95.9538	128.19	98.5367
128.32	93.2072	128.19	95.9502	128.36	98.5367
128.49	93.2023	128.36	95.9443	128.54	98.5367
128.66	93.1973	128.54	95.9396	128.71	98.5367
128.83	93.1924	128.71	95.9349	128.88	98.5367
129	93.1908	128.88	95.9302	129.05	98.5367
129.18	93.1875	129.05	95.9267	129.22	98.5388
129.35	93.1875	129.22	95.9219	129.39	98.5388
129.52	93.1859	129.39	95.9184	129.56	98.5388
129.69	93.1842	129.56	95.9137	129.73	98.5367
129.86	93.1809	129.74	95.9102	129.91	98.5367
130.04	93.1793	129.91	95.9078	130.08	98.5388
130.21	93.1776	130.08	95.9055	130.25	98.5388
130.38	93.176	130.25	95.9031	130.42	98.5388
130.55	93.176	130.42	95.9007	130.59	98.5388
130.72	93.1744	130.59	95.8972	130.76	98.5388
130.89	93.1711	130.76	95.8937	130.93	98.5388
131.07	93.1678	130.93	95.8925	131.1	98.5388
131.24	93.1662	131.11	95.889	131.28	98.5388
131.41	93.1629	131.28	95.8854	131.45	98.5388
131.58	93.1612	131.45	95.8819	131.62	98.5388
131.75	93.1596	131.62	95.876	131.79	98.541
131.92	93.1579	131.79	95.8713	131.96	98.541
132.1	93.1563	131.96	95.8678	132.13	98.5388
132.27	93.1547	132.13	95.8642	132.3	98.5388
132.44	93.153	132.31	95.863	132.48	98.5388
132.61	93.1514	132.48	95.8595	132.65	98.5388
132.78	93.1497	132.65	95.8571	132.82	98.5367
132.96	93.1481	132.82	95.8548	132.99	98.5367
133.13	93.1481	132.99	95.8512	133.16	98.5367
133.3	93.1448	133.16	95.8477	133.33	98.5346
133.47	93.1432	133.33	95.843	133.5	98.5367
133.64	93.1399	133.51	95.8395	133.67	98.5346
133.81	93.1366	133.68	95.8348	133.85	98.5346
133.99	93.135	133.85	95.8336	134.02	98.5346
134.16	93.135	134.02	95.83	134.19	98.5346
134.33	93.1333	134.19	95.8289	134.36	98.5346
134.5	93.1317	134.36	95.8253	134.53	98.5346
134.67	93.1284	134.53	95.8206	134.7	98.5346
134.84	93.1284	134.71	95.8159	134.87	98.5346
135.02	93.1251	134.88	95.81	135.04	98.5324
135.19	93.1235	135.05	95.8053	135.22	98.5324
135.36	93.1235	135.22	95.8041	135.39	98.5324
135.53	93.1218	135.39	95.8018	135.56	98.5324
135.7	93.1186	135.56	95.7994	135.73	98.5303
135.87	93.1153	135.73	95.797	135.9	98.5282
136.05	93.1136	135.91	95.7947	136.07	98.5282
136.22	93.112	136.08	95.7923	136.24	98.5282
136.39	93.1103	136.25	95.7888	136.41	98.5261
136.56	93.1087	136.42	95.7853	136.58	98.5261
136.73	93.1054	136.59	95.7841	136.75	98.5239
136.9	93.1038	136.76	95.7806	136.92	98.5239
137.07	93.1021	136.93	95.7782	137.09	98.5239
137.24	93.1021	137.1	95.777	137.26	98.5218
137.41	93.1005	137.27	95.7735	137.43	98.5218
137.58	93.0989	137.44	95.7711	137.61	98.5197
137.76	93.0972	137.61	95.7688	137.78	98.5197
137.93	93.0956	137.78	95.7652	137.95	98.5197
138.1	93.0939	137.96	95.7605	138.12	98.5197
138.27	93.0939	138.13	95.757	138.29	98.5175
138.45	93.0923	138.3	95.7523	138.47	98.5175
138.62	93.0923	138.47	95.7476	138.64	98.5154
138.79	93.0907	138.65	95.744	138.81	98.5154
138.97	93.089	138.82	95.7381	138.98	98.5111
139.14	93.089	138.99	95.7346	139.16	98.509
139.31	93.0874	139.16	95.7322	139.33	98.509
139.48	93.0857	139.34	95.7311	139.5	98.509
139.66	93.0857	139.51	95.7275	139.67	98.5069
139.83	93.0841	139.68	95.7252	139.84	98.5069
140	93.0824	139.85	95.724	140.02	98.5069
140.17	93.0824	140.02	95.7216	140.19	98.5047
140.35	93.0792	140.2	95.7205	140.36	98.5047
140.52	93.0775	140.37	95.7181	140.53	98.5047
140.69	93.0743	140.54	95.7169	140.7	98.5069
140.86	93.071	140.71	95.7157	140.88	98.5069
141.04	93.0693	140.88	95.7122	141.05	98.509
141.21	93.066	141.06	95.7087	141.22	98.5111
141.38	93.0644	141.23	95.7063	141.39	98.5111
141.55	93.0644	141.4	95.7028	141.56	98.5111
141.73	93.0628	141.57	95.6993	141.74	98.5133
141.9	93.0611	141.74	95.6957	141.91	98.5133
142.07	93.0595	141.92	95.691	142.08	98.5133
142.24	93.0578	142.09	95.6875	142.25	98.5133
142.42	93.0562	142.26	95.6839	142.43	98.5133
142.59	93.0562	142.43	95.6816	142.6	98.5133
142.76	93.0546	142.61	95.6804	142.77	98.5133
142.93	93.0546	142.78	95.6757	142.94	98.5111
143.11	93.0529	142.95	95.671	143.11	98.5111
143.28	93.0529	143.12	95.6686	143.29	98.5111
143.45	93.0513	143.3	95.6639	143.46	98.5111
143.62	93.0496	143.47	95.6604	143.63	98.509
143.8	93.048	143.64	95.6592	143.8	98.509
143.97	93.0464	143.81	95.6557	143.98	98.509
144.14	93.0447	143.99	95.6521	144.15	98.509
144.31	93.0447	144.16	95.6498	144.32	98.509
144.49	93.0431	144.33	95.6462	144.49	98.509
144.66	93.0414	144.5	95.6439	144.67	98.509
144.83	93.0398	144.68	95.6403	144.84	98.509
145.01	93.0381	144.85	95.6368	145.01	98.509
145.18	93.0365	145.02	95.6345	145.18	98.509
145.35	93.0349	145.19	95.6321	145.36	98.5069
145.52	93.0332	145.37	95.6297	145.53	98.5069
145.7	93.0332	145.54	95.6262	145.7	98.5047
145.87	93.0316	145.71	95.625	145.87	98.5047
146.04	93.0316	145.88	95.6215	146.05	98.5047
146.22	93.0299	146.06	95.6203	146.22	98.5047
146.39	93.0283	146.23	95.6179	146.39	98.5047
146.56	93.0283	146.4	95.6156	146.56	98.5047
146.73	93.0267	146.57	95.6132	146.74	98.5047
146.91	93.0234	146.75	95.6109	146.91	98.5047
147.08	93.0234	146.92	95.6073	147.08	98.5047
147.25	93.0217	147.09	95.605	147.25	98.5047
147.42	93.0201	147.26	95.6026	147.43	98.5069
147.6	93.0185	147.44	95.6003	147.6	98.5069
147.77	93.0185	147.61	95.5967	147.77	98.509
147.94	93.0185	147.78	95.5944	147.94	98.509
148.12	93.0168	147.95	95.5909	148.12	98.509
148.29	93.0152	148.13	95.5885	148.29	98.509
148.46	93.0152	148.3	95.5861	148.46	98.5069
148.63	93.0152	148.47	95.5838	148.63	98.5069
148.81	93.0152	148.64	95.5814	148.81	98.5069
148.98	93.0135	148.82	95.5803	148.98	98.5069
149.15	93.0135	148.99	95.5779	149.15	98.5069
149.32	93.0135	149.16	95.5767	149.32	98.509
149.5	93.0135	149.33	95.5744	149.5	98.509
149.67	93.0135	149.51	95.5732	149.67	98.509
149.84	93.0119	149.68	95.5708	149.84	98.5069
150.02	93.0102	149.85	95.5685	150.01	98.5069
150.19	93.0086	150.02	95.5661	150.19	98.509
150.36	93.007	150.2	95.5637	150.36	98.509
150.53	93.007	150.37	95.5602	150.53	98.509
150.71	93.0053	150.54	95.5567	150.7	98.509
150.88	93.0037	150.71	95.5532	150.88	98.509
151.05	93.002	150.89	95.5508	151.05	98.509
151.22	93.0004	151.06	95.5473	151.22	98.5069
151.4	92.9971	151.23	95.5461	151.39	98.5047
151.57	92.9938	151.4	95.5437	151.56	98.5047
151.74	92.9922	151.58	95.5425	151.74	98.5026
151.91	92.9905	151.75	95.5402	151.91	98.5026
152.09	92.9889	151.92	95.539	152.08	98.5005
152.26	92.9873	152.09	95.5366	152.25	98.5005
152.43	92.9873	152.26	95.5343	152.43	98.4983
152.61	92.9856	152.44	95.5308	152.6	98.4983
152.78	92.9856	152.61	95.5284	152.77	98.4983
152.95	92.984	152.78	95.5249	152.94	98.4983
153.12	92.9823	152.95	95.5213	153.12	98.4962
153.3	92.9807	153.13	95.5166	153.29	98.4962
153.47	92.9791	153.3	95.5143	153.46	98.4962
153.64	92.9791	153.47	95.5119	153.63	98.4962
153.81	92.9791	153.64	95.5107	153.8	98.4962
153.99	92.9774	153.82	95.5096	153.98	98.4962
154.16	92.9774	153.99	95.5072	154.15	98.4983
154.33	92.9758	154.16	95.5048	154.32	98.4983
154.5	92.9741	154.33	95.5048	154.49	98.4962
154.67	92.9725	154.5	95.5025	154.66	98.4962
154.85	92.9692	154.68	95.5001	154.84	98.4962
155.02	92.9692	154.85	95.4966	155.01	98.4962
155.19	92.9692	155.02	95.4942	155.18	98.4962
155.36	92.9676	155.19	95.4919	155.35	98.4983
155.54	92.9676	155.37	95.4895	155.53	98.4962
155.71	92.9659	155.54	95.4848	155.7	98.4962
155.88	92.9659	155.71	95.4825	155.87	98.4962
156.05	92.9659	155.88	95.4801	156.04	98.4941
156.23	92.9643	156.05	95.4801	156.21	98.4941
156.4	92.9643	156.23	95.4766	156.39	98.4941
156.57	92.9643	156.4	95.473	156.56	98.4941
156.74	92.9626	156.57	95.4707	156.73	98.4941
156.91	92.9626	156.74	95.4671	156.9	98.4919
157.09	92.961	156.91	95.4648	157.07	98.4919
157.26	92.961	157.09	95.4624	157.25	98.4919
157.43	92.961	157.26	95.4601	157.42	98.4898
157.6	92.9594	157.43	95.4577	157.59	98.4898
157.77	92.9577	157.6	95.4565	157.76	98.4877
157.95	92.9561	157.78	95.4542	157.93	98.4877
158.12	92.9544	157.95	95.4518	158.11	98.4877
158.29	92.9528	158.12	95.4506	158.28	98.4877
158.46	92.9528	158.29	95.4483	158.45	98.4877
158.64	92.9495	158.46	95.4471	158.62	98.4877
158.81	92.9479	158.64	95.4436	158.8	98.4855
158.98	92.9479	158.81	95.4424	158.97	98.4855
159.15	92.9479	158.98	95.44	159.14	98.4855
159.32	92.9462	159.15	95.4389	159.31	98.4855
159.5	92.9446	159.33	95.4377	159.48	98.4855
159.67	92.9446	159.5	95.4353	159.66	98.4855
159.84	92.9429	159.67	95.4341	159.83	98.4834
160.01	92.9429	159.84	95.433	160	98.4834
160.19	92.9413	160.01	95.4318	160.17	98.4834
160.36	92.9413	160.18	95.4306	160.34	98.4834
160.53	92.9413	160.36	95.4294	160.51	98.4813
160.7	92.9413	160.53	95.4283	160.69	98.4791
160.87	92.9397	160.7	95.4247	160.86	98.4791
161.05	92.9397	160.87	95.4235	161.03	98.477
161.22	92.938	161.04	95.4212	161.2	98.477
161.39	92.9364	161.22	95.4188	161.37	98.477
161.56	92.9347	161.39	95.4141	161.55	98.4749
161.73	92.9331	161.56	95.4129	161.72	98.4727
161.91	92.9331	161.73	95.4106	161.89	98.4727
162.08	92.9315	161.9	95.4094	162.06	98.4727
162.25	92.9298	162.08	95.407	162.23	98.4706
162.42	92.9298	162.25	95.4059	162.4	98.4706
162.59	92.9282	162.42	95.4035	162.58	98.4706
162.77	92.9265	162.59	95.4023	162.75	98.4706
162.94	92.9249	162.76	95.4012	162.92	98.4685
163.11	92.9249	162.93	95.4	163.09	98.4685
163.28	92.9233	163.11	95.3964	163.26	98.4685
163.45	92.9233	163.28	95.3953	163.43	98.4663
163.63	92.9233	163.45	95.3917	163.61	98.4663
163.8	92.9216	163.62	95.3894	163.78	98.4685
163.97	92.9216	163.79	95.387	163.95	98.4685
164.14	92.9216	163.96	95.3835	164.12	98.4685
164.31	92.9216	164.14	95.3823	164.29	98.4685
164.48	92.92	164.31	95.3799	164.46	98.4685
164.66	92.92	164.48	95.3776	164.64	98.4685
164.83	92.92	164.65	95.3752	164.81	98.4685
165	92.92	164.82	95.3729	164.98	98.4685
165.17	92.92	165	95.3717	165.15	98.4685
165.34	92.9183	165.17	95.3693	165.32	98.4706
165.51	92.9183	165.34	95.367	165.5	98.4706
165.69	92.9167	165.51	95.3658	165.67	98.4685
165.86	92.9167	165.68	95.3646	165.84	98.4685
166.03	92.9167	165.85	95.3634	166.01	98.4663
166.2	92.915	166.03	95.3611	166.18	98.4663
166.37	92.9134	166.2	95.3587	166.35	98.4663
166.55	92.9118	166.37	95.3552	166.53	98.4685
166.72	92.9101	166.54	95.3552	166.7	98.4685
166.89	92.9101	166.71	95.3517	166.87	98.4685
167.06	92.9085	166.88	95.3493	167.04	98.4685
167.23	92.9069	167.05	95.3481	167.21	98.4685
167.4	92.9069	167.23	95.3446	167.38	98.4663
167.58	92.9052	167.4	95.3434	167.56	98.4663
167.75	92.9052	167.57	95.3411	167.73	98.4663
167.92	92.9036	167.74	95.3387	167.9	98.4642
168.09	92.9019	167.91	95.3363	168.07	98.4663
168.26	92.9019	168.08	95.334	168.24	98.4663
168.43	92.9019	168.26	95.3328	168.41	98.4642
168.61	92.9019	168.43	95.3304	168.59	98.4642
168.78	92.9019	168.6	95.3281	168.76	98.4642
168.95	92.9003	168.77	95.3246	168.93	98.4642
169.12	92.8986	168.94	95.3222	169.1	98.4621
169.29	92.8986	169.11	95.3199	169.27	98.4621
169.46	92.897	169.29	95.3163	169.44	98.4621
169.63	92.8954	169.46	95.3151	169.61	98.4621
169.81	92.8937	169.63	95.314	169.79	98.4621
169.98	92.8921	169.8	95.3128	169.96	98.4621
170.15	92.8904	169.97	95.3104	170.13	98.4621
170.32	92.8888	170.14	95.3092	170.3	98.4621
170.49	92.8872	170.31	95.3069	170.47	98.4621
170.66	92.8855	170.49	95.3069	170.64	98.4621
170.83	92.8839	170.66	95.3045	170.81	98.4599
171.01	92.8822	170.83	95.301	170.99	98.4599
171.18	92.8822	171	95.2986	171.16	98.4599
171.35	92.8806	171.17	95.2975	171.33	98.4599
171.52	92.8806	171.34	95.2951	171.5	98.4599
171.69	92.879	171.52	95.2939	171.67	98.4599
171.86	92.879	171.69	95.2916	171.84	98.4599
172.04	92.879	171.86	95.2904	172.01	98.4599
172.21	92.8773	172.03	95.2892	172.19	98.4599
172.38	92.8773	172.2	95.2869	172.36	98.4599
172.55	92.8773	172.37	95.2857	172.53	98.4599
172.72	92.8773	172.54	95.2833	172.7	98.4599
172.89	92.8773	172.71	95.281	172.87	98.4599
173.07	92.8773	172.89	95.2798	173.04	98.4599
173.24	92.8773	173.06	95.2763	173.21	98.4621
173.41	92.8757	173.23	95.2751	173.38	98.4599
173.58	92.8757	173.4	95.2727	173.56	98.4599
173.75	92.8757	173.57	95.2704	173.73	98.4599
173.93	92.874	173.74	95.2692	173.9	98.4599
174.1	92.874	173.91	95.2656	174.07	98.4599
174.27	92.874	174.08	95.2633	174.24	98.4599
174.44	92.874	174.26	95.2621	174.41	98.4599
174.61	92.874	174.43	95.2609	174.58	98.4578
174.79	92.8724	174.6	95.2586	174.75	98.4578
174.96	92.8724	174.77	95.2574	174.93	98.4578
175.13	92.8707	174.94	95.255	175.1	98.4557
175.3	92.8707	175.11	95.2527	175.27	98.4557
175.47	92.8707	175.28	95.2515	175.44	98.4578
175.65	92.8691	175.46	95.2503	175.61	98.4599
175.82	92.8691	175.63	95.248	175.78	98.4599
175.99	92.8691	175.8	95.2468	175.95	98.4599
176.16	92.8675	175.97	95.2444	176.12	98.4599
176.33	92.8675	176.14	95.2433	176.3	98.4599
176.5	92.8658	176.31	95.2421	176.47	98.4599
176.68	92.8658	176.48	95.2409	176.64	98.4599
176.85	92.8642	176.65	95.2397	176.81	98.4599
177.02	92.8625	176.83	95.2374	176.98	98.4578
177.19	92.8609	177	95.235	177.15	98.4599
177.36	92.8593	177.17	95.2338	177.32	98.4599
177.53	92.8576	177.34	95.2315	177.49	98.4578
177.71	92.856	177.51	95.2279	177.66	98.4557
177.88	92.856	177.68	95.2256	177.84	98.4535
178.05	92.8543	177.85	95.2232	178.01	98.4535
178.22	92.8527	178.02	95.2197	178.18	98.4535
178.39	92.8527	178.2	95.2185	178.35	98.4535
178.56	92.8511	178.37	95.2173	178.52	98.4535
178.74	92.8494	178.54	95.215	178.69	98.4535
178.91	92.8478	178.71	95.2126	178.86	98.4535
179.08	92.8478	178.88	95.2103	179.03	98.4535
179.25	92.8461	179.05	95.2103	179.2	98.4557
179.42	92.8461	179.22	95.2079	179.38	98.4557
179.59	92.8461	179.39	95.2056	179.55	98.4557
179.76	92.8461	179.57	95.2044	179.72	98.4557
179.94	92.8461	179.74	95.202	179.89	98.4557
180.11	92.8461	179.91	95.202	180.06	98.4535
180.28	92.8461	180.08	95.2008	180.23	98.4514
180.45	92.8461	180.25	95.1973	180.4	98.4514
180.62	92.8461	180.42	95.1961	180.57	98.4493
180.79	92.8461	180.59	95.195	180.74	98.4493
180.96	92.8461	180.76	95.1926	180.91	98.4471
181.14	92.8461	180.94	95.1891	181.09	98.445
181.31	92.8461	181.11	95.1855	181.26	98.445
181.48	92.8461	181.28	95.182	181.43	98.4429
181.65	92.8461	181.45	95.182	181.6	98.4407
181.82	92.8445	181.62	95.1784	181.77	98.4407
181.99	92.8445	181.79	95.1773	181.94	98.4407
182.16	92.8428	181.96	95.1761	182.11	98.4407
182.34	92.8428	182.13	95.1749	182.28	98.4407
182.51	92.8412	182.3	95.1749	182.46	98.4407
182.68	92.8412	182.48	95.1737	182.63	98.4407
182.85	92.8396	182.65	95.1726	182.8	98.4407
183.02	92.8396	182.82	95.1726	182.97	98.4407
183.19	92.8379	182.99	95.1702	183.14	98.4386
183.36	92.8363	183.16	95.1702	183.31	98.4386
183.54	92.8363	183.33	95.169	183.48	98.4386
183.71	92.8363	183.5	95.1679	183.65	98.4407
183.88	92.8363	183.68	95.1667	183.82	98.4386
184.05	92.8346	183.85	95.1655	184	98.4386
184.22	92.8346	184.02	95.162	184.17	98.4386
184.39	92.833	184.19	95.1584	184.34	98.4365
184.56	92.833	184.36	95.1549	184.51	98.4365
184.74	92.833	184.53	95.1549	184.68	98.4365
184.91	92.833	184.71	95.1525	184.85	98.4386
185.08	92.8314	184.88	95.1513	185.02	98.4365
185.25	92.833	185.05	95.149	185.19	98.4365
185.42	92.8314	185.22	95.149	185.36	98.4365
185.59	92.8297	185.39	95.1478	185.54	98.4343
185.76	92.8297	185.57	95.1443	185.71	98.4343
185.93	92.8297	185.74	95.1419	185.88	98.4343
186.11	92.8281	185.91	95.1396	186.05	98.4343
186.28	92.8281	186.08	95.1372	186.22	98.4343
186.45	92.8264	186.25	95.136	186.39	98.4322
186.62	92.8264	186.42	95.1337	186.57	98.4322
186.79	92.8264	186.59	95.1325	186.74	98.4322
186.96	92.8264	186.77	95.1301	186.91	98.4301
187.13	92.8248	186.94	95.129	187.08	98.4279
187.3	92.8248	187.11	95.1278	187.25	98.4279
187.48	92.8248	187.28	95.1266	187.42	98.4279
187.65	92.8231	187.45	95.1243	187.59	98.4258
187.82	92.8231	187.62	95.1231	187.77	98.4258
187.99	92.8231	187.79	95.1207	187.94	98.4237
188.16	92.8231	187.96	95.1195	188.11	98.4215
188.33	92.8215	188.14	95.1195	188.28	98.4194
188.5	92.8215	188.31	95.1172	188.45	98.4173
188.67	92.8199	188.48	95.116	188.62	98.4173
188.84	92.8182	188.65	95.1137	188.79	98.4151
189.01	92.8166	188.82	95.1125	188.96	98.413
189.18	92.8166	188.99	95.1125	189.14	98.413
189.36	92.8149	189.16	95.1101	189.31	98.4109
189.53	92.8117	189.33	95.103	189.48	98.4109
189.7	92.81	189.5	95.0971	189.65	98.4087
189.87	92.81	189.68	95.0924	189.82	98.4087
190.04	92.8084	189.85	95.0901	189.99	98.4066
190.21	92.8067	190.02	95.0877	190.16	98.4045
190.38	92.8067	190.19	95.0866	190.33	98.4045
190.55	92.8051	190.36	95.0854	190.5	98.4023
190.72	92.8051	190.53	95.0854	190.67	98.4023
190.89	92.8051	190.7	95.0854	190.84	98.4002
191.06	92.8034	190.87	95.0842	191.01	98.4002
191.23	92.8034	191.04	95.0842	191.19	98.3981
191.4	92.8034	191.21	95.083	191.36	98.3981
191.57	92.8034	191.39	95.083	191.53	98.3959
191.75	92.8018	191.56	95.0818	191.7	98.3959
191.92	92.8018	191.73	95.0818	191.87	98.3959
192.09	92.8002	191.9	95.0807	192.04	98.3959
192.26	92.8002	192.07	95.0807	192.21	98.3959
192.43	92.7985	192.24	95.0795	192.38	98.3959
192.6	92.7969	192.41	95.0771	192.55	98.3959
192.77	92.7952	192.58	95.0748	192.72	98.3959
192.94	92.7952	192.75	95.0724	192.89	98.3938
193.11	92.7952	192.92	95.07	193.06	98.3938
193.28	92.7952	193.09	95.0677	193.23	98.3938
193.45	92.7936	193.26	95.0653	193.41	98.3917
193.62	92.7936	193.43	95.063	193.58	98.3917
193.79	92.792	193.61	95.0606	193.75	98.3895
193.96	92.792	193.78	95.0583	193.92	98.3895
194.13	92.7903	193.95	95.0571	194.09	98.3874
194.3	92.7903	194.12	95.0547	194.26	98.3874
194.47	92.7903	194.29	95.0536	194.43	98.3874
194.64	92.7903	194.46	95.0512	194.6	98.3853
194.81	92.792	194.63	95.0488	194.77	98.3831
194.98	92.7903	194.8	95.0465	194.94	98.381
195.15	92.7903	194.97	95.0453	195.11	98.381
195.32	92.7887	195.14	95.043	195.28	98.3789
195.5	92.7887	195.31	95.0418	195.45	98.3789
195.67	92.7887	195.48	95.0394	195.62	98.3767
195.84	92.7887	195.65	95.0382	195.79	98.3746
196.01	92.7887	195.82	95.0359	195.96	98.3725
196.18	92.787	195.99	95.0347	196.13	98.3703
196.35	92.787	196.16	95.0335	196.3	98.3682
196.52	92.7854	196.33	95.0312	196.47	98.3661
196.69	92.7854	196.5	95.03	196.64	98.3639
196.86	92.7838	196.68	95.0288	196.81	98.3639
197.03	92.7838	196.85	95.0276	196.98	98.3639
197.2	92.7821	197.02	95.0264	197.15	98.3618
197.37	92.7821	197.19	95.0253	197.33	98.3618
197.54	92.7805	197.36	95.0229	197.5	98.3597
197.71	92.7805	197.53	95.0217	197.67	98.3597
197.88	92.7805	197.7	95.0206	197.84	98.3575
198.05	92.7788	197.87	95.0194	198.01	98.3575
198.22	92.7788	198.04	95.017	198.18	98.3554
198.39	92.7788	198.21	95.0159	198.35	98.3533
198.56	92.7788	198.38	95.0123	198.52	98.3533
198.73	92.7788	198.55	95.01	198.69	98.3511
198.9	92.7805	198.72	95.0076	198.86	98.3511
199.07	92.7788	198.89	95.0052	199.03	98.349
199.24	92.7788	199.06	95.0041	199.2	98.3469
199.41	92.7805	199.23	95.0029	199.37	98.3448
199.58	92.7788	199.4	94.9994	199.54	98.3426
199.75	92.7788	199.57	94.9982	199.71	98.3405
199.92	92.7788	199.74	94.9958	199.88	98.3384
200.09	92.7788	199.91	94.9935	200.05	98.3384
200.26	92.7788	200.08	94.9923	200.22	98.3384
200.43	92.7788	200.25	94.9887	200.39	98.3362
200.6	92.7788	200.42	94.9876	200.56	98.3362
200.77	92.7788	200.59	94.9852	200.73	98.3341
200.94	92.7772	200.76	94.9829	200.9	98.332
201.11	92.7772	200.94	94.9805	201.07	98.3298
201.28	92.7772	201.11	94.9793	201.24	98.3277
201.45	92.7772	201.28	94.977	201.41	98.3256
201.62	92.7772	201.45	94.9734	201.58	98.3256
201.79	92.7755	201.62	94.9723	201.75	98.3234
201.96	92.7755	201.79	94.9699	201.92	98.3191
202.13	92.7755	201.96	94.9687	202.09	98.317
202.3	92.7755	202.13	94.9664	202.26	98.3149
202.47	92.7739	202.3	94.9652	202.43	98.3127
202.64	92.7723	202.47	94.9628	202.6	98.3106
202.81	92.7723	202.64	94.9617	202.77	98.3085
202.98	92.7706	202.81	94.9605	202.94	98.3063
203.15	92.7706	202.98	94.9581	203.12	98.3063
203.32	92.769	203.15	94.9558	203.29	98.3042
203.49	92.769	203.32	94.9534	203.46	98.3042
203.66	92.7673	203.49	94.9522	203.63	98.3021
203.83	92.7673	203.66	94.951	203.8	98.2999
204	92.7657	203.83	94.9487	203.97	98.2978
204.17	92.7641	204	94.9463	204.14	98.2957
204.34	92.7624	204.17	94.9451	204.31	98.2935
204.51	92.7624	204.34	94.944	204.48	98.2935
204.68	92.7624	204.52	94.9428	204.65	98.2893
204.85	92.7608	204.69	94.9393	204.83	98.2871
205.02	92.7608	204.86	94.9369	205	98.285
205.2	92.7591	205.03	94.9346	205.17	98.2829
205.37	92.7575	205.2	94.9322	205.34	98.2807
205.54	92.7575	205.37	94.931	205.51	98.2786
205.71	92.7559	205.54	94.9287	205.68	98.2786
205.88	92.7542	205.71	94.9263	205.85	98.2765
206.05	92.7542	205.88	94.9239	206.02	98.2765
206.22	92.7526	206.05	94.9216	206.19	98.2743
206.39	92.7526	206.22	94.918	206.37	98.2743
206.55	92.7526	206.39	94.9157	206.54	98.2722
206.73	92.7526	206.56	94.9122	206.71	98.2722
206.9	92.7526	206.73	94.911	206.88	98.2701
207.07	92.7526	206.9	94.9098	207.05	98.2701
207.24	92.7526	207.07	94.9074	207.22	98.2701
207.41	92.7509	207.24	94.9063	207.4	98.268
207.58	92.7509	207.41	94.9039	207.57	98.268
207.75	92.7509	207.58	94.9016	207.74	98.2658
207.92	92.7509	207.75	94.9004	207.91	98.2637
208.09	92.7509	207.92	94.898	208.08	98.2616
208.26	92.7526	208.09	94.8957	208.25	98.2594
208.43	92.7509	208.26	94.8933	208.42	98.2573
208.6	92.7509	208.43	94.8921	208.6	98.2552
208.77	92.7493	208.6	94.8886	208.77	98.253
208.94	92.7476	208.77	94.8862	208.94	98.2488
209.11	92.7476	208.94	94.8839	209.11	98.2445
209.28	92.7476	209.11	94.8815	209.28	98.2402
209.45	92.746	209.28	94.8792	209.46	98.2381
209.62	92.746	209.45	94.8768	209.63	98.2338
209.79	92.7444	209.62	94.8744	209.8	98.2317
209.96	92.7444	209.79	94.8733	209.97	98.2296
210.13	92.7427	209.97	94.8721	210.14	98.2274
210.3	92.7427	210.14	94.8709	210.31	98.2232
210.47	92.7427	210.31	94.8697	210.49	98.221
210.64	92.7427	210.48	94.8697	210.66	98.221
210.81	92.7427	210.65	94.8674	210.83	98.2189
210.98	92.7444	210.82	94.865	211	98.2168
211.15	92.7444	210.99	94.8627	211.17	98.2125
211.32	92.7427	211.16	94.8615	211.35	98.2104
211.49	92.7427	211.33	94.858	211.52	98.2061
211.66	92.7427	211.5	94.8532	211.69	98.204
211.83	92.7427	211.67	94.8485	211.86	98.1997
212	92.7427	211.84	94.8474	212.04	98.1954
212.17	92.7427	212.02	94.8462	212.21	98.1933
212.34	92.7427	212.19	94.845	212.38	98.1869
212.51	92.7411	212.36	94.8438	212.55	98.1848
212.68	92.7411	212.53	94.8415	212.73	98.1826
212.85	92.7395	212.7	94.8415	212.9	98.1805
213.02	92.7395	212.87	94.8391	213.07	98.1784
213.19	92.7378	213.04	94.8367	213.24	98.1741
213.36	92.7378	213.21	94.8332	213.42	98.172
213.53	92.7362	213.39	94.8297	213.59	98.1698
213.7	92.7362	213.56	94.8273	213.76	98.1634
213.87	92.7362	213.73	94.8261	213.93	98.1592
214.04	92.7345	213.9	94.8226	214.11	98.157
214.21	92.7329	214.07	94.8203	214.28	98.1549
214.38	92.7312	214.24	94.8191	214.45	98.1485
214.55	92.7312	214.41	94.8155	214.62	98.1442
214.72	92.7296	214.58	94.8108	214.8	98.14
214.89	92.728	214.76	94.8073	214.97	98.1378
215.06	92.7263	214.93	94.8061	215.14	98.1378
215.23	92.7263	215.1	94.8038	215.32	98.1336
215.4	92.7263	215.27	94.8026	215.49	98.1293
215.57	92.7263	215.44	94.8002	215.66	98.125
215.74	92.7263	215.61	94.799	215.83	98.1208
215.91	92.7247	215.79	94.7979	216.01	98.1165
216.08	92.7247	215.96	94.7967	216.18	98.1122
216.25	92.7247	216.13	94.7931	216.35	98.1101
216.42	92.7247	216.3	94.792	216.53	98.1058
216.59	92.7247	216.47	94.7908	216.7	98.1016
216.76	92.723	216.65	94.7861	216.87	98.0994
216.93	92.723	216.82	94.7826	217.05	98.0973
217.1	92.723	216.99	94.7802	217.22	98.093
217.27	92.7214	217.16	94.779	217.39	98.0888
217.44	92.7214	217.33	94.7778	217.57	98.0845
217.61	92.7198	217.51	94.7755	217.74	98.0803
217.78	92.7198	217.68	94.7743	217.91	98.0738
217.95	92.7181	217.85	94.7731	218.08	98.0696
218.12	92.7181	218.02	94.7708	218.26	98.0674
218.29	92.7181	218.19	94.7696	218.43	98.0653
218.46	92.7165	218.37	94.7672	218.6	98.0568
218.63	92.7165	218.54	94.7649	218.78	98.0525
218.8	92.7148	218.71	94.7613	218.95	98.0461
218.97	92.7148	218.88	94.7602	219.12	98.0397
219.14	92.7148	219.06	94.7578	219.3	98.0333
219.31	92.7132	219.23	94.7566	219.47	98.0312
219.48	92.7132	219.4	94.7543	219.64	98.0269
219.65	92.7116	219.58	94.7519	219.82	98.0226
219.82	92.7116	219.75	94.7507	219.99	98.0184
219.99	92.7099	219.92	94.7496	220.16	98.0162
220.16	92.7083	220.09	94.746	220.34	98.0141
220.33	92.7083	220.27	94.7448	220.51	98.0077
220.5	92.7083	220.44	94.7413	220.68	98.0035
220.67	92.7066	220.61	94.739	220.86	97.9992
220.84	92.7066	220.79	94.7354	221.03	97.9928
221.01	92.7066	220.96	94.7331	221.2	97.9885
221.18	92.7066	221.13	94.7307	221.38	97.9843
221.35	92.7066	221.3	94.7284	221.55	97.98
221.52	92.7066	221.48	94.726	221.72	97.9736
221.69	92.7066	221.65	94.7248	221.9	97.9693
221.86	92.7066	221.82	94.7224	222.07	97.9629
222.03	92.7066	222	94.7201	222.24	97.9565
222.2	92.7083	222.17	94.7166	222.42	97.948
222.37	92.7083	222.34	94.7142	222.59	97.9416
222.54	92.7083	222.52	94.7118	222.76	97.9373
222.71	92.7066	222.69	94.7095	222.94	97.9352
222.88	92.7066	222.86	94.706	223.11	97.9309
223.05	92.7066	223.04	94.7036	223.28	97.9288
223.22	92.7066	223.21	94.7013	223.46	97.9267
223.39	92.7066	223.38	94.6977	223.63	97.9245
223.56	92.7066	223.56	94.6942	223.8	97.9203
223.73	92.705	223.73	94.6918	223.98	97.9139
223.9	92.705	223.9	94.6906	224.15	97.9096
224.07	92.705	224.08	94.6871	224.32	97.9032
224.24	92.7033	224.25	94.6859	224.5	97.8968
224.41	92.7017	224.42	94.6836	224.67	97.8904
224.58	92.7001	224.6	94.6812	224.85	97.8861
224.75	92.7001	224.77	94.68	225.02	97.8797
224.92	92.7001	224.95	94.6777	225.19	97.8755
225.09	92.6984	225.12	94.6753	225.37	97.8712
225.26	92.6984	225.29	94.6718	225.54	97.8669
225.43	92.6968	225.47	94.6694	225.71	97.8627
225.6	92.6968	225.64	94.6659	225.89	97.8584
225.77	92.6951	225.81	94.6624	226.06	97.852
225.94	92.6951	225.99	94.66	226.23	97.8456
226.11	92.6951	226.16	94.6577	226.41	97.8413
226.28	92.6951	226.34	94.6541	226.58	97.8349
226.45	92.6951	226.51	94.6518	226.75	97.8285
226.62	92.6951	226.68	94.6494	226.93	97.8243
226.79	92.6951	226.86	94.6459	227.1	97.82
226.96	92.6951	227.03	94.6423	227.27	97.8115
227.13	92.6951	227.21	94.6411	227.45	97.8051
227.3	92.6951	227.38	94.64	227.62	97.7987
227.47	92.6935	227.55	94.6376	227.79	97.7901
227.64	92.6935	227.73	94.6353	227.97	97.788
227.81	92.6935	227.9	94.6329	228.14	97.7859
227.98	92.6919	228.07	94.6305	228.31	97.7795
228.15	92.6919	228.25	94.6258	228.49	97.7731
228.32	92.6919	228.42	94.6235	228.66	97.7667
228.49	92.6919	228.59	94.6211	228.83	97.7624
228.66	92.6902	228.77	94.6176	229.01	97.7539
228.83	92.6902	228.94	94.6164	229.18	97.7496
229	92.6886	229.11	94.6141	229.35	97.7432
229.17	92.6869	229.29	94.6117	229.53	97.7368
229.34	92.6869	229.46	94.6093	229.7	97.7326
229.51	92.6853	229.63	94.607	229.88	97.724
229.68	92.6853	229.81	94.6034	230.05	97.7176
229.85	92.6837	229.98	94.6023	230.22	97.7091
230.02	92.6837	230.15	94.5999	230.4	97.6984
230.19	92.682	230.33	94.5976	230.57	97.6942
230.36	92.682	230.5	94.5952	230.74	97.6878
230.53	92.6804	230.68	94.5928	230.92	97.6814
230.7	92.6804	230.85	94.5905	231.09	97.675
230.87	92.6787	231.02	94.5881	231.26	97.6664
231.04	92.6787	231.2	94.5858	231.44	97.6579
231.21	92.6771	231.37	94.5834	231.61	97.6494
231.38	92.6771	231.54	94.5811	231.78	97.643
231.55	92.6771	231.72	94.5775	231.96	97.6344
231.72	92.6771	231.89	94.5752	232.13	97.628
231.89	92.6754	232.06	94.5716	232.31	97.6238
232.06	92.6754	232.24	94.5705	232.48	97.6195
232.23	92.6754	232.41	94.5669	232.65	97.6131
232.4	92.6738	232.58	94.5646	232.83	97.6067
232.57	92.6738	232.76	94.5622	233	97.596
232.74	92.6738	232.93	94.5598	233.17	97.5854
232.91	92.6738	233.1	94.5563	233.35	97.5704
233.08	92.6738	233.28	94.5528	233.52	97.5598
233.25	92.6738	233.45	94.5516	233.69	97.5576
233.42	92.6738	233.62	94.5481	233.87	97.5491
233.59	92.6738	233.8	94.5434	234.04	97.5406
233.76	92.6738	233.97	94.5422	234.21	97.532
233.93	92.6738	234.15	94.5386	234.39	97.5214
234.1	92.6722	234.32	94.5351	234.56	97.5129
234.27	92.6705	234.49	94.5327	234.74	97.5043
234.44	92.6705	234.67	94.5292	234.91	97.4958
234.61	92.6689	234.84	94.5269	235.08	97.4873
234.78	92.6672	235.01	94.5245	235.26	97.4809
234.95	92.6656	235.19	94.521	235.43	97.4745
235.12	92.6639	235.36	94.5174	235.6	97.4659
235.29	92.6639	235.53	94.5151	235.78	97.4595
235.46	92.6623	235.71	94.5127	235.95	97.4531
235.63	92.6607	235.88	94.5104	236.13	97.4467
235.8	92.6607	236.06	94.5092	236.3	97.4339
235.97	92.6607	236.23	94.508	236.47	97.4275
236.14	92.6607	236.4	94.5045	236.65	97.4211
236.31	92.659	236.58	94.5009	236.82	97.4105
236.48	92.6607	236.75	94.4962	236.99	97.3955
236.65	92.6607	236.92	94.4915	237.17	97.3827
236.82	92.6607	237.1	94.4868	237.34	97.3699
236.99	92.6607	237.27	94.4844	237.51	97.3614
237.16	92.659	237.44	94.4821	237.69	97.3529
237.33	92.659	237.62	94.4785	237.86	97.3422
237.5	92.6574	237.79	94.4762	238.03	97.3358
237.67	92.6574	237.96	94.4738	238.21	97.323
237.84	92.6557	238.14	94.4691	238.38	97.3123
238.01	92.6557	238.31	94.4656	238.56	97.3017
238.18	92.6557	238.49	94.4621	238.73	97.291
238.35	92.6557	238.66	94.4585	238.9	97.2846
238.52	92.6541	238.83	94.4562	239.08	97.2782
238.69	92.6525	239.01	94.4538	239.25	97.2654
238.86	92.6508	239.18	94.4526	239.42	97.2526
239.03	92.6508	239.35	94.4503	239.6	97.2441
239.2	92.6508	239.53	94.4479	239.77	97.2356
239.37	92.6525	239.7	94.4444	239.94	97.227
239.54	92.6541	239.87	94.4408	240.12	97.2164
239.71	92.6541	240.05	94.4361	240.29	97.2057
239.88	92.6525	240.22	94.435	240.47	97.195
240.05	92.6525	240.39	94.4314	240.64	97.1865
240.22	92.6525	240.57	94.4291	240.81	97.178
240.39	92.6525	240.74	94.4291	240.99	97.1652
240.56	92.6525	240.92	94.4279	241.16	97.1545
240.73	92.6525	241.09	94.4244	241.34	97.146
240.9	92.6525	241.26	94.4208	241.51	97.1353
241.07	92.6525	241.44	94.4173	241.68	97.131
241.24	92.6525	241.61	94.4137	241.86	97.1204
241.41	92.6525	241.78	94.4114	242.03	97.1076
241.58	92.6508	241.96	94.409	242.21	97.0948
241.75	92.6492	242.13	94.4067	242.38	97.0884
241.92	92.6492	242.3	94.4043	242.55	97.082
242.09	92.6492	242.48	94.4008	242.73	97.0713
242.26	92.6492	242.65	94.3984	242.9	97.0585
242.43	92.6475	242.83	94.3937	243.07	97.0436
242.6	92.6475	243	94.3902	243.25	97.0329
242.77	92.6459	243.17	94.3855	243.42	97.0265
242.94	92.6459	243.35	94.3796	243.6	97.018
243.11	92.6443	243.52	94.3772	243.77	97.0052
243.28	92.6426	243.69	94.3749	243.94	96.9924
243.45	92.6426	243.87	94.3713	244.12	96.9796
243.62	92.641	244.04	94.3701	244.29	96.9647
243.79	92.641	244.22	94.3678	244.47	96.9497
243.96	92.641	244.39	94.3643	244.64	96.9412
244.14	92.6393	244.56	94.3619	244.81	96.9412
244.31	92.6393	244.74	94.3584	244.99	96.9284
244.48	92.6393	244.91	94.356	245.16	96.9092
244.65	92.6377	245.08	94.3513	245.34	96.8943
244.82	92.6377	245.26	94.3454	245.51	96.8815
244.99	92.636	245.43	94.3419	245.68	96.8644
245.16	92.636	245.61	94.3395	245.86	96.8452
245.33	92.6344	245.78	94.3371	246.03	96.8324
245.5	92.6328	245.95	94.3348	246.21	96.8196
245.67	92.6311	246.13	94.3336	246.38	96.8068
245.84	92.6311	246.3	94.3301	246.55	96.7983
246.01	92.6295	246.47	94.3277	246.73	96.7791
246.18	92.6295	246.65	94.3254	246.9	96.7642
246.35	92.6278	246.82	94.3218	247.08	96.7535
246.53	92.6262	247	94.3171	247.25	96.745
246.7	92.6246	247.17	94.3124	247.42	96.73
246.87	92.6246	247.34	94.3077	247.6	96.7151
247.04	92.6246	247.52	94.303	247.77	96.7044
247.21	92.6246	247.69	94.2994	247.95	96.6895
247.38	92.6262	247.86	94.2983	248.12	96.6767
247.55	92.6262	248.04	94.2947	248.29	96.6682
247.72	92.6262	248.21	94.29	248.47	96.6596
247.9	92.6262	248.39	94.2877	248.64	96.6468
248.07	92.6262	248.56	94.2841	248.82	96.634
248.24	92.6262	248.73	94.2818	248.99	96.6212
248.41	92.6278	248.91	94.2782	249.16	96.6042
248.58	92.6278	249.08	94.2747	249.34	96.585
248.75	92.6278	249.25	94.27	249.51	96.57
248.93	92.6278	249.43	94.2653	249.68	96.553
249.1	92.6262	249.6	94.2629	249.86	96.5423
249.27	92.6262	249.78	94.2594	250.03	96.5316
249.44	92.6246	249.95	94.2558	250.21	96.521
249.61	92.6246	250.12	94.2511	250.38	96.5039
249.79	92.6229	250.3	94.2464	250.55	96.489
249.96	92.6229	250.47	94.2441	250.73	96.4762
250.13	92.6229	250.64	94.2417	250.9	96.4634
250.3	92.6213	250.82	94.2382	251.08	96.4421
250.47	92.6196	250.99	94.237	251.25	96.425
250.65	92.6196	251.17	94.2335	251.42	96.4143
250.82	92.618	251.34	94.2288	251.6	96.3994
250.99	92.618	251.51	94.2252	251.77	96.3802
251.16	92.6164	251.69	94.2205	251.94	96.3567
251.34	92.6164	251.86	94.217	252.12	96.3482
251.51	92.6147	252.03	94.2123	252.29	96.3418
251.68	92.6147	252.21	94.2087	252.46	96.3311
251.85	92.6131	252.38	94.2064	252.64	96.3162
252.02	92.6131	252.56	94.2005	252.81	96.3055
252.2	92.6114	252.73	94.1969	252.99	96.2821
252.37	92.6114	252.9	94.1934	253.16	96.2671
252.54	92.6114	253.08	94.1899	253.33	96.2416
252.71	92.6114	253.25	94.1875	253.51	96.2288
252.89	92.6098	253.42	94.1863	253.68	96.2095
253.06	92.6098	253.6	94.1852	253.85	96.1946
253.23	92.6114	253.77	94.1816	254.03	96.1818
253.4	92.6114	253.95	94.1781	254.2	96.1669
253.58	92.6114	254.12	94.1734	254.37	96.1456
253.75	92.6114	254.29	94.1698	254.55	96.1392
253.92	92.6114	254.47	94.1663	254.72	96.12
254.1	92.6114	254.64	94.1639	254.89	96.0986
254.27	92.6114	254.82	94.1616	255.07	96.088
254.44	92.6098	254.99	94.1569	255.24	96.0752
254.62	92.6114	255.16	94.1533	255.41	96.0581
254.79	92.6114	255.34	94.1498	255.59	96.0432
254.96	92.6114	255.51	94.1463	255.76	96.024
255.14	92.6114	255.68	94.1439	255.93	96.0048
255.31	92.6098	255.86	94.1416	256.11	95.9899
255.48	92.6081	256.03	94.138	256.28	95.9771
255.65	92.6081	256.21	94.1333	256.45	95.96
255.83	92.6081	256.38	94.1298	256.63	95.945
256	92.6081	256.56	94.1239	256.8	95.9301
256.17	92.6065	256.73	94.1204	256.97	95.9216
256.35	92.6065	256.9	94.1133	257.15	95.8981
256.52	92.6065	257.08	94.1121	257.32	95.8832
256.69	92.6065	257.25	94.1086	257.49	95.864
256.87	92.6049	257.43	94.105	257.67	95.8533
257.04	92.6049	257.6	94.1003	257.84	95.8299
257.22	92.6032	257.77	94.0956	258.01	95.8128
257.39	92.6049	257.95	94.0921	258.19	95.7957
257.56	92.6049	258.12	94.0909	258.36	95.7765
257.74	92.6049	258.3	94.0874	258.53	95.7595
257.91	92.6032	258.47	94.0827	258.71	95.7467
258.08	92.6032	258.64	94.0779	258.88	95.6976
258.26	92.6032	258.82	94.072	259.05	95.7595
258.43	92.6016	258.99	94.0661	259.23	95.7254
258.6	92.6016	259.17	94.0626	259.4	95.6635
258.78	92.6	259.34	94.0603	259.57	95.6571
258.95	92.6	259.51	94.0567	259.74	95.6336
259.12	92.5983	259.69	94.0544	259.92	95.6059
259.3	92.5967	259.86	94.0508	260.09	95.5931
259.47	92.5967	260.03	94.0449	260.27	95.5824
259.64	92.5967	260.21	94.0426	260.44	95.559
259.82	92.595	260.38	94.0414	260.61	95.5334
259.99	92.595	260.56	94.0402	260.78	95.5227
260.17	92.5934	260.73	94.0355	260.96	95.5056
260.34	92.5934	260.91	94.0296	261.13	95.4928
260.51	92.5934	261.08	94.0225	261.3	95.4694
260.69	92.5934	261.25	94.0167	261.48	95.4438
260.86	92.5934	261.43	94.0131	261.65	95.4288
261.03	92.5934	261.6	94.0108	261.82	95.4118
261.21	92.5917	261.78	94.0037	261.99	95.3926
261.38	92.5917	261.95	94.0002	262.17	95.3734
261.56	92.5917	262.12	93.9955	262.34	95.3478
261.73	92.5917	262.3	93.9931	262.51	95.3265
261.9	92.5917	262.47	93.9896	262.68	95.3179
262.08	92.5901	262.65	93.986	262.86	95.2987
262.25	92.5885	262.82	93.9825	263.03	95.2795
262.43	92.5885	262.99	93.9801	263.2	95.2582
262.6	92.5868	263.17	93.9754	263.37	95.2326
262.77	92.5868	263.34	93.9707	263.54	95.2219
262.95	92.5852	263.52	93.966	263.72	95.2006
263.12	92.5852	263.69	93.9625	263.89	95.1942
263.3	92.5852	263.87	93.9601	264.06	95.1643
263.47	92.5835	264.04	93.9554	264.23	95.1452
263.64	92.5835	264.21	93.953	264.41	95.1345
263.82	92.5819	264.39	93.946	264.58	95.1132
263.99	92.5819	264.56	93.9412	264.75	95.094
264.17	92.5819	264.74	93.9342	264.92	95.0812
264.34	92.5819	264.91	93.9306	265.1	95.0534
264.52	92.5819	265.09	93.9271	265.27	95.0406
264.69	92.5819	265.26	93.9224	265.44	95.0193
264.86	92.5819	265.43	93.9177	265.62	94.998
265.04	92.5819	265.61	93.913	265.79	94.9788
265.21	92.5819	265.78	93.9106	265.96	94.9596
265.39	92.5819	265.95	93.9071	266.13	94.9382
265.56	92.5803	266.13	93.9035	266.31	94.902
265.74	92.5803	266.3	93.8965	266.48	94.9276
265.91	92.5803	266.48	93.8918	266.65	94.9148
266.08	92.5803	266.65	93.8894	266.83	94.8615
266.26	92.5786	266.82	93.8859	267	94.8359
266.43	92.5786	267	93.8835	267.17	94.8124
266.61	92.5786	267.17	93.8823	267.34	94.7996
266.78	92.577	267.35	93.8776	267.52	94.7783
266.96	92.577	267.52	93.8717	267.69	94.7633
267.13	92.577	267.69	93.8647	267.86	94.7441
267.3	92.5753	267.87	93.8588	268.04	94.7207
267.48	92.5753	268.04	93.8529	268.21	94.6993
267.65	92.5753	268.22	93.8482	268.38	94.6844
267.83	92.5737	268.39	93.8446	268.55	94.6652
268	92.5737	268.56	93.8387	268.73	94.6418
268.18	92.5737	268.74	93.8352	268.9	94.6183
268.35	92.5721	268.91	93.8293	269.07	94.6204
268.53	92.5721	269.09	93.8258	269.24	94.5863
268.7	92.5721	269.26	93.8222	269.42	94.55
268.88	92.5721	269.43	93.8199	269.59	94.5436
269.05	92.5704	269.61	93.8163	269.76	94.5202
269.23	92.5704	269.78	93.8093	269.93	94.501
269.4	92.5688	269.96	93.8034	270.11	94.4839
269.58	92.5688	270.13	93.7987	270.28	94.4647
269.75	92.5688	270.3	93.7951	270.45	94.437
269.93	92.5671	270.48	93.7892	270.63	94.4199
270.1	92.5671	270.65	93.7845	270.8	94.3965
270.28	92.5655	270.83	93.7798	270.97	94.3837
270.45	92.5655	271	93.7763	271.14	94.3581
270.63	92.5655	271.17	93.7728	271.32	94.3453
270.8	92.5638	271.35	93.768	271.49	94.3154
270.97	92.5638	271.52	93.7622	271.66	94.2941
271.15	92.5638	271.7	93.7574	271.83	94.2749
271.32	92.5638	271.87	93.7504	272.01	94.2493
271.5	92.5638	272.04	93.7457	272.18	94.2365
271.67	92.5622	272.22	93.7421	272.35	94.2109
271.85	92.5622	272.39	93.7386	272.53	94.1981
272.02	92.5606	272.57	93.7315	272.7	94.1853
272.2	92.5606	272.74	93.7256	272.87	94.1554
272.37	92.5606	272.91	93.7221	273.04	94.1384
272.55	92.5589	273.09	93.7174	273.22	94.1149
272.72	92.5573	273.26	93.7115	273.39	94.0957
272.9	92.5556	273.44	93.7044	273.56	94.0658
273.07	92.554	273.61	93.7021	273.73	94.0466
273.25	92.5524	273.78	93.6985	273.91	94.0253
273.42	92.5507	273.96	93.695	274.08	94.0082
273.6	92.5507	274.13	93.6938	274.25	93.9848
273.77	92.5491	274.31	93.6879	274.43	93.9656
273.95	92.5491	274.48	93.6832	274.6	93.9485
274.12	92.5491	274.65	93.6773	274.77	93.9229
274.3	92.5474	274.83	93.6726	274.95	93.9059
274.47	92.5474	275	93.6679	275.12	93.8781
274.65	92.5474	275.18	93.662	275.29	93.8653
274.82	92.5474	275.35	93.6585	275.46	93.8376
275	92.5491	275.52	93.6538	275.64	93.8227
275.17	92.5491	275.7	93.6502	275.81	93.8077
275.34	92.5491	275.87	93.6443	275.98	93.7885
275.52	92.5491	276.04	93.6396	276.16	93.7715
275.69	92.5474	276.22	93.6337	276.33	93.7565
275.87	92.5474	276.39	93.629	276.5	93.7309
276.04	92.5474	276.57	93.6231	276.68	93.7032
276.22	92.5474	276.74	93.616	276.85	93.6797
276.39	92.5474	276.91	93.6125	277.02	93.6733
276.57	92.5474	277.09	93.609	277.19	93.6499
276.74	92.5474	277.26	93.6031	277.37	93.6328
276.92	92.5458	277.44	93.5984	277.54	93.6115
277.09	92.5458	277.61	93.5937	277.71	93.5944
277.27	92.5442	277.78	93.5901	277.89	93.5603
277.44	92.5442	277.96	93.5854	278.06	93.5368
277.62	92.5425	278.13	93.5819	278.23	93.5176
277.79	92.5425	278.31	93.576	278.41	93.4878
277.97	92.5409	278.48	93.5701	278.58	93.4643
278.14	92.5392	278.65	93.5642	278.75	93.4451
278.32	92.5392	278.83	93.5595	278.93	93.428
278.49	92.5376	279	93.5536	279.1	93.4067
278.66	92.5376	279.18	93.5489	279.27	93.3961
278.84	92.5359	279.35	93.5442	279.44	93.3705
279.01	92.5359	279.52	93.5406	279.62	93.347
279.19	92.5343	279.7	93.5359	279.79	93.3363
279.36	92.5343	279.87	93.53	279.96	93.3171
279.54	92.5343	280.04	93.5265	280.14	93.2915
279.71	92.5359	280.22	93.523	280.31	93.2681
279.89	92.5359	280.39	93.5194	280.48	93.2574
280.06	92.5376	280.57	93.5159	280.66	93.2361
280.24	92.5376	280.74	93.5135	280.83	93.219
280.41	92.5376	280.91	93.5076	281	93.1977
280.59	92.5392	281.09	93.5018	281.18	93.1827
280.76	92.5392	281.26	93.4947	281.35	93.1529
280.94	92.5409	281.44	93.4876	281.52	93.1422
281.11	92.5409	281.61	93.4817	281.69	93.1124
281.29	92.5409	281.78	93.477	281.87	93.0889
281.46	92.5409	281.96	93.4758	282.04	93.0761
281.63	92.5409	282.13	93.4688	282.21	93.0526
281.81	92.5392	282.3	93.464	282.39	93.0377
281.98	92.5376	282.48	93.4582	282.56	93.01
282.16	92.5359	282.65	93.4523	282.73	92.9993
282.33	92.5343	282.83	93.4464	282.91	92.9758
282.51	92.5327	283	93.4405	283.08	92.9545
282.68	92.531	283.17	93.4369	283.25	92.9438
282.86	92.5294	283.35	93.4322	283.43	92.9268
283.03	92.5294	283.52	93.4275	283.6	92.9076
283.21	92.5277	283.69	93.424	283.77	92.8862
283.38	92.5277	283.87	93.4193	283.94	92.8756
283.56	92.5261	284.04	93.4146	284.12	92.8564
283.73	92.5245	284.22	93.4098	284.29	92.8329
283.91	92.5245	284.39	93.4028	284.46	92.8158
284.08	92.5245	284.56	93.3969	284.64	92.803
284.26	92.5261	284.74	93.3922	284.81	92.7732
284.43	92.5261	284.91	93.3875	284.98	92.7689
284.6	92.5261	285.08	93.3804	285.16	92.7433
284.78	92.5245	285.26	93.3721	285.33	92.7263
284.95	92.5245	285.43	93.3674	285.5	92.7135
285.13	92.5245	285.6	93.3651	285.68	92.6921
285.3	92.5245	285.78	93.3615	285.85	92.6836
285.48	92.5245	285.95	93.3556	286.02	92.6708
285.65	92.5228	286.12	93.3486	286.19	92.6495
285.82	92.5245	286.3	93.3439	286.37	92.6324
286	92.5228	286.47	93.3392	286.54	92.6025
286.17	92.5228	286.64	93.3344	286.71	92.5897
286.35	92.5212	286.82	93.3309	286.89	92.5791
286.52	92.5195	286.99	93.3274	287.06	92.5577
286.69	92.5195	287.16	93.325	287.23	92.5343
286.87	92.5195	287.34	93.3203	287.4	92.513
287.04	92.5179	287.51	93.3144	287.58	92.498
287.21	92.5179	287.68	93.3073	287.75	92.4852
287.39	92.5179	287.85	93.3014	287.92	92.4682
287.56	92.5162	288.03	93.2956	288.09	92.4511
287.74	92.5162	288.2	93.2908	288.27	92.434
287.91	92.5146	288.37	93.2861	288.44	92.417
288.08	92.5146	288.55	93.2814	288.61	92.4042
288.26	92.513	288.72	93.2755	288.78	92.3914
288.43	92.513	288.89	93.2661	288.96	92.3764
288.61	92.5113	289.06	93.2602	289.13	92.3551
288.78	92.5097	289.24	93.2567	289.3	92.3359
288.95	92.508	289.41	93.2531	289.47	92.3252
289.13	92.5064	289.58	93.2472	289.65	92.306
289.3	92.5031	289.75	93.2413	289.82	92.289
289.47	92.5031	289.93	93.2355	289.99	92.2719
289.65	92.5031	290.1	93.2331	290.16	92.2527
289.82	92.5031	290.27	93.2249	290.33	92.2399
290	92.5015	290.44	93.219	290.51	92.2271
290.17	92.5015	290.62	93.2119	290.68	92.2101
290.35	92.5015	290.79	93.2095	290.85	92.1909
290.52	92.4998	290.96	93.206	291.02	92.1823
290.69	92.4998	291.13	93.2025	291.2	92.1717
290.87	92.4998	291.31	93.1966	291.37	92.1503
291.04	92.5015	291.48	93.1919	291.54	92.1397
291.22	92.5015	291.65	93.1883	291.71	92.1247
291.39	92.5015	291.82	93.1848	291.88	92.1077
291.56	92.5015	292	93.1777	292.06	92.0949
291.74	92.4998	292.17	93.1718	292.23	92.0799
291.91	92.4998	292.34	93.1648	292.4	92.0693
292.09	92.4998	292.51	93.1624	292.57	92.0586
292.26	92.5015	292.69	93.1589	292.75	92.048
292.43	92.5015	292.86	93.1518	292.92	92.0352
292.61	92.5015	293.03	93.1447	293.09	92.0224
292.78	92.5031	293.2	93.1388	293.26	92.0074
292.95	92.5031	293.37	93.1353	293.43	91.9925
293.13	92.5031	293.55	93.1306	293.61	91.9818
293.3	92.5015	293.72	93.1247	293.78	91.9669
293.47	92.5015	293.89	93.1153	293.95	91.9477
293.65	92.5015	294.06	93.1094	294.12	91.9328
293.82	92.4998	294.23	93.1035	294.29	91.92
293.99	92.4998	294.41	93.0988	294.46	91.9093
294.17	92.4982	294.58	93.0952	294.64	91.8944
294.34	92.4965	294.75	93.0917	294.81	91.8816
294.51	92.4949	294.92	93.0858	294.98	91.8688
294.69	92.4933	295.09	93.0799	295.15	91.856
294.86	92.4933	295.27	93.0729	295.32	91.841
295.03	92.4916	295.44	93.0705	295.5	91.8282
295.2	92.49	295.61	93.0658	295.67	91.8197
295.38	92.49	295.78	93.0623	295.84	91.8069
295.55	92.4883	295.95	93.0575	296.01	91.7877
295.72	92.4883	296.12	93.054	296.18	91.7707
295.9	92.4883	296.29	93.0493	296.35	91.7579
296.07	92.4867	296.47	93.0457	296.53	91.7472
296.24	92.4867	296.64	93.041	296.7	91.7387
296.41	92.4867	296.81	93.0352	296.87	91.7216
296.59	92.4867	296.98	93.0245	297.04	91.7024
296.76	92.4867	297.15	93.0175	297.21	91.6939
296.93	92.4867	297.32	93.0128	297.38	91.6875
297.1	92.4867	297.49	93.0092	297.56	91.6789
297.28	92.4867	297.67	93.0057	297.73	91.6725
297.45	92.4867	297.84	93.001	297.9	91.664
297.62	92.4867	298.01	92.9939	298.07	91.6512
297.79	92.4867	298.18	92.988	298.24	91.6384
297.97	92.4867	298.35	92.9868	298.41	91.6256
298.14	92.4867	298.52	92.9821	298.59	91.6149
298.31	92.4867	298.69	92.9762	298.76	91.6043
298.49	92.4867	298.87	92.968	298.93	91.5915
298.66	92.4867	299.04	92.9621	299.1	91.5851
298.83	92.4883	299.21	92.9574	299.27	91.5765
299	92.4883	299.38	92.955	299.44	91.568
299.17	92.4883	299.55	92.9503	299.61	91.5531
299.35	92.4867	299.72	92.9456	299.78	91.5403
299.52	92.4867	299.9	92.9409	299.96	91.5339
299.69	92.4867	300.07	92.9362	300.13	91.5211
299.86	92.4867	300.24	92.9326	300.3	91.5083
300.04	92.4867	300.41	92.9279	300.47	91.4998
300.21	92.4851	300.58	92.9232	300.64	91.487
300.38	92.4867	300.75	92.9173	300.81	91.472
300.55	92.4851	300.92	92.9114	300.99	91.4571
300.72	92.4834	301.09	92.9067	301.16	91.4464
300.9	92.4834	301.26	92.902	301.33	91.44
301.07	92.4818	301.43	92.8996	301.5	91.4251
301.24	92.4801	301.61	92.8961	301.67	91.4144
301.41	92.4801	301.78	92.8914	301.84	91.4059
301.59	92.4785	301.95	92.8855	302.01	91.3952
301.76	92.4785	302.12	92.8808	302.18	91.3803
301.93	92.4769	302.29	92.8749	302.36	91.376
302.1	92.4752	302.46	92.8714	302.53	91.3675
302.27	92.4752	302.63	92.8655	302.7	91.3632
302.45	92.4736	302.8	92.8608	302.87	91.3526
302.62	92.4719	302.97	92.8549	303.04	91.344
302.79	92.4703	303.14	92.8525	303.21	91.3355
302.96	92.4703	303.31	92.8466	303.38	91.3248
303.13	92.4686	303.49	92.8396	303.55	91.312
303.31	92.4686	303.66	92.8301	303.72	91.3014
303.48	92.467	303.83	92.829	303.9	91.295
303.65	92.467	304	92.8231	304.07	91.2801
303.82	92.4654	304.17	92.8172	304.24	91.2758
303.99	92.4654	304.34	92.8101	304.41	91.2651
304.17	92.4637	304.51	92.803	304.58	91.2545
304.34	92.4637	304.68	92.7983	304.75	91.2395
304.51	92.4637	304.85	92.796	304.92	91.2289
304.68	92.4637	305.02	92.7936	305.09	91.2161
304.85	92.4621	305.19	92.7912	305.26	91.2075
305.03	92.4621	305.36	92.7865	305.43	91.199
305.2	92.4621	305.53	92.7818	305.6	91.1947
305.37	92.4604	305.7	92.7747	305.77	91.1883
305.54	92.4604	305.88	92.7677	305.95	91.1819
305.71	92.4588	306.05	92.763	306.12	91.1713
305.88	92.4588	306.22	92.7583	306.29	91.1606
306.06	92.4588	306.39	92.7547	306.46	91.1521
306.23	92.4588	306.56	92.7488	306.63	91.1414
306.4	92.4588	306.73	92.7441	306.8	91.135
306.57	92.4588	306.9	92.7382	306.97	91.1307
306.74	92.4572	307.07	92.7347	307.14	91.1265
306.91	92.4572	307.24	92.7311	307.31	91.1222
307.09	92.4572	307.41	92.7253	307.48	91.1137
307.26	92.4555	307.58	92.7206	307.65	91.103
307.43	92.4555	307.75	92.7158	307.83	91.0923
307.6	92.4539	307.92	92.7099	308	91.0838
307.77	92.4539	308.1	92.7052	308.17	91.0753
307.95	92.4522	308.27	92.7017	308.34	91.0689
308.12	92.4539	308.44	92.6982	308.51	91.0603
308.29	92.4522	308.61	92.6923	308.68	91.0518
308.46	92.4522	308.78	92.6852	308.85	91.0433
308.63	92.4506	308.95	92.6805	309.02	91.0369
308.81	92.4506	309.12	92.677	309.19	91.0305
308.98	92.4506	309.29	92.6746	309.36	91.0198
309.15	92.4506	309.46	92.6687	309.53	91.0092
309.32	92.4506	309.63	92.6616	309.7	90.9985
309.49	92.4522	309.8	92.6569	309.88	90.9942
309.66	92.4506	309.97	92.6546	310.05	90.9814
309.84	92.4506	310.15	92.6487	310.22	90.9686
310.01	92.4506	310.32	92.6428	310.39	90.9558
310.18	92.4506	310.49	92.6369	310.56	90.943
310.35	92.449	310.66	92.6333	310.73	90.9345
310.52	92.449	310.83	92.6263	310.9	90.926
310.69	92.4473	311	92.6227	311.07	90.9196
310.87	92.4473	311.17	92.6157	311.24	90.911
311.04	92.4473	311.34	92.6086	311.41	90.9004
311.21	92.4473	311.51	92.6027	311.58	90.8918
311.38	92.4457	311.68	92.598	311.75	90.8833
311.55	92.4457	311.85	92.5933	311.92	90.8769
311.72	92.4457	312.02	92.5874	312.09	90.8726
311.9	92.4457	312.19	92.585	312.26	90.8662
312.07	92.4457	312.36	92.5803	312.43	90.862
312.24	92.4457	312.53	92.5768	312.61	90.8556
312.41	92.4457	312.7	92.5697	312.78	90.8428
312.58	92.4457	312.87	92.565	312.95	90.8342
312.75	92.4457	313.04	92.5603	313.12	90.83
312.92	92.444	313.21	92.5579	313.29	90.8385
313.1	92.444	313.38	92.5497	313.46	90.7724
313.27	92.4424	313.55	92.545	313.63	90.7809
313.44	92.4424	313.72	92.5391	313.8	90.7937
313.61	92.4407	313.89	92.532	313.97	90.7831
313.78	92.4391	314.06	92.525	314.14	90.8044
313.95	92.4391	314.23	92.5226	314.31	90.8086
314.13	92.4375	314.4	92.5167	314.48	90.7767
314.3	92.4358	314.57	92.5108	314.65	90.7489
314.47	92.4358	314.74	92.5049	314.82	90.734
314.64	92.4342	314.92	92.5014	314.99	90.7318
314.81	92.4342	315.09	92.4978	315.16	90.7276
314.98	92.4342	315.26	92.4908	315.33	90.7276
315.15	92.4342	315.43	92.4861	315.5	90.7212
315.33	92.4326	315.6	92.479	315.67	90.7148
315.5	92.4326	315.77	92.4766	315.84	90.7063
315.67	92.4326	315.94	92.4684	316.01	90.6999
315.84	92.4326	316.11	92.4637	316.18	90.6935
316.01	92.4326	316.28	92.4578	316.35	90.6849
316.18	92.4326	316.45	92.4554	316.52	90.6764
316.36	92.4326	316.62	92.4507	316.69	90.67
316.53	92.4326	316.79	92.446	316.86	90.6615
316.7	92.4309	316.96	92.4425	317.03	90.6529
316.87	92.4309	317.13	92.4378	317.2	90.6444
317.04	92.4309	317.3	92.433	317.37	90.638
317.21	92.4293	317.47	92.4271	317.54	90.6316
317.39	92.4293	317.64	92.4236	317.71	90.6252
317.56	92.4293	317.81	92.4189	317.88	90.6188
317.73	92.4276	317.98	92.413	318.05	90.6124
317.9	92.4276	318.15	92.4071	318.22	90.6081
318.07	92.426	318.32	92.4024	318.39	90.5996
318.24	92.426	318.49	92.3989	318.56	90.5953
318.41	92.426	318.66	92.3953	318.73	90.5889
318.59	92.4243	318.83	92.3906	318.9	90.5847
318.76	92.4243	319	92.3859	319.07	90.5783
318.93	92.4243	319.17	92.38	319.24	90.5676
319.1	92.4227	319.34	92.3718	319.42	90.5569
319.27	92.4211	319.51	92.3635	319.59	90.5463
319.44	92.4211	319.69	92.3588	319.76	90.5399
319.62	92.4194	319.86	92.3541	319.93	90.5356
319.79	92.4178	320.03	92.3506	320.1	90.5314
319.96	92.4161	320.2	92.3458	320.27	90.525
320.13	92.4129	320.37	92.3411	320.44	90.5228
320.3	92.4112	320.54	92.3353	320.61	90.5164
320.47	92.4096	320.71	92.3294	320.78	90.5058
320.64	92.4112	320.88	92.3258	320.95	90.4908
320.82	92.4096	321.05	92.3211	321.12	90.4823
320.99	92.4096	321.22	92.3164	321.29	90.4737
321.16	92.4079	321.39	92.3117	321.46	90.4716
321.33	92.4079	321.56	92.3046	321.63	90.4652
321.5	92.4079	321.73	92.3011	321.8	90.4588
321.68	92.4063	321.9	92.2964	321.97	90.4524
321.85	92.4063	322.07	92.294	322.14	90.446
322.02	92.4063	322.24	92.2858	322.31	90.4418
322.19	92.4063	322.41	92.2799	322.48	90.4354
322.36	92.4063	322.58	92.274	322.65	90.4332
322.53	92.4063	322.75	92.2693	322.82	90.4268
322.7	92.4047	322.92	92.2657	322.99	90.4183
322.88	92.403	323.09	92.2622	323.16	90.4098
323.05	92.403	323.26	92.2563	323.33	90.4012
323.22	92.403	323.43	92.2492	323.5	90.3927
323.39	92.403	323.6	92.241	323.67	90.3884
323.56	92.4014	323.77	92.2374	323.84	90.382
323.73	92.4014	323.94	92.2339	324.01	90.3799
323.9	92.403	324.11	92.2292	324.18	90.3714
324.08	92.403	324.28	92.2245	324.35	90.3671
324.25	92.403	324.45	92.2198	324.52	90.3607
324.42	92.4014	324.62	92.2162	324.69	90.3586
324.59	92.4014	324.79	92.2127	324.86	90.3522
324.76	92.4014	324.96	92.208	325.03	90.35
324.93	92.4014	325.13	92.2021	325.2	90.3415
325.1	92.4014	325.3	92.1962	325.37	90.333
325.28	92.4014	325.47	92.1903	325.54	90.3266
325.45	92.4014	325.64	92.1844	325.71	90.3202
325.62	92.4014	325.81	92.1797	325.88	90.3138
325.79	92.4014	325.98	92.1738	326.05	90.3052
325.96	92.3997	326.15	92.1703	326.22	90.2967
326.13	92.3981	326.32	92.1667	326.39	90.286
326.3	92.3981	326.49	92.162	326.56	90.2796
326.47	92.3981	326.66	92.155	326.73	90.2711
326.65	92.3964	326.83	92.1503	326.9	90.2647
326.82	92.3948	327	92.1455	327.07	90.2541
326.99	92.3932	327.17	92.1432	327.24	90.2476
327.16	92.3932	327.34	92.1385	327.4	90.2391
327.33	92.3915	327.51	92.1314	327.57	90.2306
327.5	92.3899	327.68	92.1255	327.74	90.2242
327.67	92.3882	327.85	92.1184	327.91	90.2199
327.85	92.3866	328.02	92.1149	328.08	90.2156
328.02	92.385	328.19	92.1102	328.25	90.2135
328.19	92.3833	328.36	92.1067	328.42	90.2071
328.36	92.3817	328.53	92.1008	328.59	90.2007
328.53	92.3817	328.7	92.0925	328.76	90.1901
328.7	92.3817	328.87	92.0854	328.93	90.1837
328.87	92.38	329.04	92.0784	329.1	90.1773
329.04	92.3784	329.21	92.0725	329.26	90.173
329.22	92.3784	329.38	92.0701	329.43	90.1645
329.39	92.3768	329.55	92.0678	329.6	90.1581
329.56	92.3768	329.72	92.0654	329.77	90.1495
329.73	92.3768	329.89	92.0607	329.94	90.1453
329.9	92.3768	330.06	92.056	330.11	90.1389
330.07	92.3768	330.23	92.0513	330.28	90.1325
330.24	92.3768	330.4	92.0466	330.45	90.1282
330.41	92.3768	330.57	92.0418	330.62	90.1218
330.58	92.3768	330.74	92.0336	330.79	90.1154
330.75	92.3768	330.91	92.0289	330.95	90.109
330.93	92.3768	331.08	92.0218	331.12	90.1026
331.1	92.3751	331.25	92.0159	331.29	90.0983
331.27	92.3768	331.42	92.0112	331.46	90.0941
331.44	92.3768	331.59	92.0065	331.63	90.0919
331.61	92.3768	331.76	92.0018	331.8	90.0855
331.78	92.3751	331.93	91.9971	331.97	90.0834
331.95	92.3751	332.09	91.99	332.14	90.0749
332.12	92.3751	332.26	91.9841	332.3	90.0663
332.29	92.3751	332.43	91.9794	332.47	90.0621
332.46	92.3735	332.6	91.9735	332.64	90.0578
332.64	92.3735	332.77	91.9676	332.81	90.0535
332.81	92.3735	332.94	91.9629	332.98	90.0514
332.98	92.3735	333.11	91.9594	333.15	90.045
333.15	92.3718	333.28	91.9547	333.31	90.0386
333.32	92.3718	333.45	91.9488	333.48	90.0322
333.49	92.3702	333.62	91.9417	333.65	90.0237
333.66	92.3685	333.79	91.937	333.82	90.0194
333.83	92.3669	333.96	91.9346	333.99	90.013
334	92.3669	334.13	91.9323	334.16	90.0088
334.18	92.3636	334.3	91.9287	334.33	90.0066
334.35	92.3603	334.47	91.9205	334.49	90.0045
334.52	92.3587	334.64	91.9146	334.66	89.9981
334.69	92.3603	334.81	91.9087	334.83	89.9938
334.86	92.3587	334.98	91.9064	335	89.9895
335.03	92.3571	335.15	91.9005	335.17	89.9853
335.2	92.3571	335.32	91.8946	335.34	89.9789
335.37	92.3554	335.49	91.891	335.5	89.9725
335.54	92.3554	335.65	91.884	335.67	89.9746
335.71	92.3538	335.82	91.8792	335.84	89.9725
335.89	92.3538	335.99	91.871	336.01	89.9682
336.06	92.3521	336.16	91.8651	336.18	89.9618
336.23	92.3521	336.33	91.8604	336.35	89.9511
336.4	92.3488	336.5	91.858	336.51	89.9383
336.57	92.3488	336.67	91.8533	336.68	89.9277
336.74	92.3472	336.84	91.8486	336.85	89.9192
336.91	92.3472	337.01	91.8439	337.02	89.9149
337.08	92.3472	337.18	91.8392	337.19	89.9106
337.25	92.3456	337.35	91.8345	337.35	89.9064
337.43	92.3439	337.52	91.8298	337.52	89.9021
337.6	92.3439	337.69	91.8239	337.69	89.8936
337.77	92.3423	337.86	91.818	337.86	89.8893
337.94	92.3439	338.02	91.8121	338.03	89.885
338.11	92.3439	338.19	91.8074	338.19	89.8808
338.28	92.3439	338.36	91.8027	338.36	89.8765
338.45	92.3423	338.53	91.7991	338.53	89.8658
338.62	92.3423	338.7	91.7932	338.7	89.8594
338.79	92.3423	338.87	91.7909	338.86	89.8552
338.96	92.3406	339.04	91.785	339.03	89.8488
339.13	92.3406	339.21	91.7803	339.2	89.8466
339.3	92.339	339.38	91.7732	339.37	89.8402
339.48	92.339	339.55	91.765	339.53	89.8338
339.65	92.339	339.72	91.7602	339.7	89.8296
339.82	92.339	339.89	91.7555	339.87	89.8253
339.99	92.3374	340.06	91.7485	340.04	89.8232
340.16	92.3357	340.23	91.7426	340.21	89.8189
340.33	92.3341	340.39	91.7355	340.37	89.8168
340.5	92.3341	340.56	91.732	340.54	89.8125
340.67	92.3308	340.73	91.7284	340.71	89.8082
340.84	92.3291	340.9	91.7249	340.88	89.8018
341.01	92.3275	341.07	91.7214	341.04	89.7954
341.19	92.3259	341.24	91.7131	341.21	89.7869
341.36	92.3242	341.41	91.7072	341.38	89.7826
341.53	92.3226	341.58	91.7025	341.55	89.7784
341.7	92.3226	341.75	91.6978	341.72	89.772
341.87	92.3209	341.92	91.6919	341.88	89.7677
342.04	92.3209	342.08	91.686	342.05	89.7656
342.21	92.3193	342.25	91.6813	342.22	89.7592
342.38	92.3193	342.42	91.6778	342.39	89.757
342.55	92.3193	342.59	91.6719	342.55	89.7528
342.72	92.3193	342.76	91.6672	342.72	89.7485
342.89	92.3193	342.93	91.6613	342.89	89.7442
343.07	92.3193	343.1	91.6577	343.06	89.74
343.24	92.3193	343.27	91.653	343.22	89.7357
343.41	92.3193	343.44	91.6483	343.39	89.7314
343.58	92.3193	343.61	91.6436	343.56	89.725
343.75	92.3193	343.77	91.6389	343.73	89.7229
343.92	92.3177	343.94	91.6377	343.89	89.7186
344.09	92.3177	344.11	91.633	344.06	89.7122
344.26	92.316	344.28	91.6283	344.23	89.708
344.43	92.316	344.45	91.6212	344.4	89.7037
344.61	92.3144	344.62	91.6153	344.57	89.6973
344.78	92.3144	344.79	91.6106	344.73	89.693
344.95	92.3127	344.96	91.6082	344.9	89.6888
345.12	92.3111	345.13	91.6047	345.07	89.6845
345.29	92.3095	345.3	91.6024	345.24	89.6803
345.46	92.3095	345.46	91.5965	345.4	89.6781
345.63	92.3078	345.63	91.5906	345.57	89.6739
345.8	92.3062	345.8	91.5835	345.74	89.6696
345.97	92.3062	345.97	91.5764	345.91	89.6632
346.14	92.3045	346.14	91.5729	346.08	89.6589
346.31	92.3029	346.31	91.5705	346.24	89.6525
346.48	92.3012	346.48	91.5647	346.41	89.644
346.66	92.3012	346.64	91.5576	346.58	89.6355
346.83	92.2996	346.81	91.5517	346.75	89.6312
347	92.298	346.98	91.5482	346.91	89.6269
347.17	92.298	347.15	91.5434	347.08	89.6227
347.34	92.2963	347.32	91.5375	347.25	89.6205
347.51	92.2947	347.49	91.534	347.42	89.6163
347.68	92.2947	347.66	91.5305	347.59	89.612
347.85	92.293	347.83	91.5258	347.75	89.6077
348.02	92.2914	347.99	91.5211	347.92	89.6056
348.19	92.2914	348.16	91.5152	348.09	89.6013
348.37	92.2898	348.33	91.5116	348.26	89.5971
348.54	92.2898	348.5	91.5057	348.43	89.5928
348.71	92.2898	348.67	91.501	348.59	89.5885
348.88	92.2898	348.84	91.4963	348.76	89.5843
349.05	92.2881	349.01	91.4916	348.93	89.5779
349.22	92.2881	349.18	91.4904	349.1	89.5736
349.39	92.2865	349.34	91.4869	349.27	89.5693
349.56	92.2865	349.51	91.4833	349.43	89.5651
349.73	92.2865	349.68	91.4775	349.6	89.5629
349.9	92.2865	349.85	91.4739	349.77	89.5587
350.08	92.2848	350.02	91.4692	349.94	89.5565
350.25	92.2832	350.19	91.4633	350.11	89.5523
350.42	92.2816	350.36	91.4598	350.27	89.5501
350.59	92.2816	350.53	91.4539	350.44	89.5437
350.76	92.2799	350.69	91.4492	350.61	89.5395
350.93	92.2783	350.86	91.4421	350.78	89.5352
351.1	92.2783	351.03	91.4398	350.95	89.5331
351.27	92.2783	351.2	91.4339	351.11	89.5267
351.44	92.2766	351.37	91.428	351.28	89.5224
351.61	92.275	351.54	91.4221	351.45	89.5203
351.78	92.275	351.71	91.4185	351.62	89.5139
351.95	92.2733	351.87	91.415	351.78	89.5096
352.13	92.2733	352.04	91.4115	351.95	89.5032
352.3	92.2733	352.21	91.4079	352.12	89.4968
352.47	92.2717	352.38	91.4032	352.29	89.4925
352.64	92.2701	352.55	91.3973	352.46	89.4883
352.81	92.2701	352.72	91.3903	352.63	89.484
352.98	92.2684	352.89	91.3867	352.79	89.484
353.15	92.2668	353.05	91.3832	352.96	89.4819
353.32	92.2652	353.22	91.3785	353.13	89.4776
353.49	92.2652	353.39	91.3726	353.3	89.4733
353.66	92.2635	353.56	91.3679	353.47	89.4712
353.84	92.2635	353.73	91.3632	353.63	89.4669
354.01	92.2619	353.9	91.3585	353.8	89.4627
354.18	92.2602	354.07	91.3526	353.97	89.4584
354.35	92.2586	354.24	91.349	354.14	89.4541
354.52	92.2569	354.41	91.3455	354.31	89.452
354.69	92.2553	354.57	91.3431	354.47	89.4499
354.86	92.2553	354.74	91.3396	354.64	89.4435
355.03	92.2537	354.91	91.3361	354.81	89.4392
355.2	92.252	355.08	91.3337	354.98	89.4328
355.37	92.252	355.25	91.3302	355.15	89.4243
355.54	92.2487	355.42	91.3266	355.31	89.42
355.71	92.2471	355.59	91.3219	355.48	89.42
355.89	92.2471	355.76	91.3184	355.65	89.4158
356.06	92.2455	355.92	91.3149	355.82	89.4094
356.23	92.2455	356.09	91.3101	355.99	89.4094
356.4	92.2455	356.26	91.3066	356.16	89.403
356.57	92.2455	356.43	91.3019	356.32	89.3987
356.74	92.2438	356.6	91.2983	356.49	89.3923
356.91	92.2438	356.77	91.2948	356.66	89.388
357.08	92.2422	356.94	91.2901	356.83	89.3859
357.25	92.2422	357.1	91.2819	356.99	89.3859
357.42	92.2405	357.27	91.276	357.16	89.3816
357.59	92.2422	357.44	91.2701	357.33	89.3795
357.76	92.2422	357.61	91.2689	357.5	89.3774
357.93	92.2422	357.78	91.2654	357.67	89.3731
358.1	92.2389	357.95	91.2595	357.83	89.3646
358.28	92.2389	358.12	91.2512	358	89.3582
358.45	92.2373	358.28	91.2477	358.17	89.3539
358.62	92.2356	358.45	91.2442	358.34	89.3496
358.79	92.2356	358.62	91.2418	358.51	89.3475
[truncated: 2,621 more rows]
