# Supplementary material for: Data on the fabrication of hybrid calix [4]arene-modified natural bentonite clay for efficient selective removal of toxic metals from wastewater at room temperature
Source: Data Brief. 2021 Jan 30;35:106799. doi: 10.1016/j.dib.2021.106799 (PMC7881211; doi:10.1016/j.dib.2021.106799)
Supplement: Supplementary file 1 [file mmc1.zip › Figure 4-raw data-data in brief .xlsx]

## Sheet: Sheet1
Cd (II)	92
Zn (II)	71
Pb (II)	66
Sr (II)	21
Co (II)	35
cu (II)	57
Hg (II)	73
